# Supplementary material for: Excessive reactive oxygen species induce transcription-dependent replication stress
Source: Nat Commun. 2023 Mar 30;14:1791. doi: 10.1038/s41467-023-37341-y (PMC10063555; doi:10.1038/s41467-023-37341-y)
Supplement: Supplementary file 4 — Source Data [file 41467_2023_37341_MOESM4_ESM.zip]

Archive with 8 entries (7 files):
- Source Data/
- __MACOSX/._Source Data
- Source Data/.DS_Store
- __MACOSX/Source Data/._.DS_Store
- Source Data/Summary Statistics.xlsx
- __MACOSX/Source Data/._Summary Statistics.xlsx
- Source Data/Source Data.xlsx
- __MACOSX/Source Data/._Source Data.xlsx
