# Supplementary material for: Excessive reactive oxygen species induce transcription-dependent replication stress
Source: Nat Commun. 2023 Mar 30;14:1791. doi: 10.1038/s41467-023-37341-y (PMC10063555; doi:10.1038/s41467-023-37341-y)
Supplement: Supplementary file 4 — Source Data [file 41467_2023_37341_MOESM4_ESM.zip › Source Data/Summary Statistics.xlsx]

## Sheet: 1d
Dunn's multiple comparisons test	Mean rank diff.	Significant?	Summary	Adjusted P Value
siLuc vs. siLuc + ConA	-421.7	Yes	***	0.0002	A-B
siLuc vs. siLuc + NAC	-142.2	No	ns	>0.9999	A-C
siLuc vs. Luc + NUC	-267	No	ns	0.0518	A-D
siLuc vs. siBRCA2	1653	Yes	****	<0.0001	A-E
siLuc vs. siBRCA2 + ConA	-389.6	Yes	***	0.0005	A-F
siLuc vs. siBRCA2 + NAC + Mirin	-77.84	No	ns	>0.9999	A-G
siLuc vs. siBRCA + NUC	1506	Yes	****	<0.0001	A-H
siLuc vs. siBRCA2 + NUC + Mirin	-193.2	No	ns	0.6056	A-I
siLuc + ConA vs. siLuc + NAC	279.5	No	ns	0.1391	B-C
siLuc + ConA vs. Luc + NUC	154.8	No	ns	>0.9999	B-D
siLuc + ConA vs. siBRCA2	2075	Yes	****	<0.0001	B-E
siLuc + ConA vs. siBRCA2 + ConA	32.11	No	ns	>0.9999	B-F
siLuc + ConA vs. siBRCA2 + NAC + Mirin	343.9	Yes	**	0.0087	B-G
siLuc + ConA vs. siBRCA + NUC	1928	Yes	****	<0.0001	B-H
siLuc + ConA vs. siBRCA2 + NUC + Mirin	228.5	No	ns	0.5591	B-I
siLuc + NAC vs. Luc + NUC	-124.8	No	ns	>0.9999	C-D
siLuc + NAC vs. siBRCA2	1795	Yes	****	<0.0001	C-E
siLuc + NAC vs. siBRCA2 + ConA	-247.4	No	ns	0.2843	C-F
siLuc + NAC vs. siBRCA2 + NAC + Mirin	64.33	No	ns	>0.9999	C-G
siLuc + NAC vs. siBRCA + NUC	1648	Yes	****	<0.0001	C-H
siLuc + NAC vs. siBRCA2 + NUC + Mirin	-51.03	No	ns	>0.9999	C-I
Luc + NUC vs. siBRCA2	1920	Yes	****	<0.0001	D-E
Luc + NUC vs. siBRCA2 + ConA	-122.6	No	ns	>0.9999	D-F
Luc + NUC vs. siBRCA2 + NAC + Mirin	189.1	No	ns	0.8627	D-G
Luc + NUC vs. siBRCA + NUC	1773	Yes	****	<0.0001	D-H
Luc + NUC vs. siBRCA2 + NUC + Mirin	73.77	No	ns	>0.9999	D-I
siBRCA2 vs. siBRCA2 + ConA	-2043	Yes	****	<0.0001	E-F
siBRCA2 vs. siBRCA2 + NAC + Mirin	-1731	Yes	****	<0.0001	E-G
siBRCA2 vs. siBRCA + NUC	-147.5	No	ns	>0.9999	E-H
siBRCA2 vs. siBRCA2 + NUC + Mirin	-1846	Yes	****	<0.0001	E-I
siBRCA2 + ConA vs. siBRCA2 + NAC + Mirin	311.8	Yes	*	0.019	F-G
siBRCA2 + ConA vs. siBRCA + NUC	1895	Yes	****	<0.0001	F-H
siBRCA2 + ConA vs. siBRCA2 + NUC + Mirin	196.4	No	ns	>0.9999	F-I
siBRCA2 + NAC + Mirin vs. siBRCA + NUC	1584	Yes	****	<0.0001	G-H
siBRCA2 + NAC + Mirin vs. siBRCA2 + NUC + Mirin	-115.4	No	ns	>0.9999	G-I
siBRCA + NUC vs. siBRCA2 + NUC + Mirin	-1699	Yes	****	<0.0001	H-I

## Sheet: 1e
Dunn's multiple comparisons test	Mean rank diff.	Significant?	Summary	Adjusted P Value
siLuc vs. siLuc + ConA	-37.63	No	ns	>0.9999	A-B
siLuc vs. siLuc + NAC	12.1	No	ns	>0.9999	A-C
siLuc vs. siLuc NUC	21.84	No	ns	>0.9999	A-D
siLuc vs. siBRCA2	428.3	Yes	****	<0.0001	A-E
siLuc vs. siBRCA + ConA	-26.59	No	ns	>0.9999	A-F
siLuc vs. siBRCA2 + NAC	58.68	No	ns	>0.9999	A-G
siLuc vs. siBRCA NUC	418.9	Yes	****	<0.0001	A-H
siLuc vs. siBRCA2 NUC mirin	46.86	No	ns	>0.9999	A-I
siLuc + ConA vs. siLuc + NAC	49.72	No	ns	>0.9999	B-C
siLuc + ConA vs. siLuc NUC	59.47	No	ns	>0.9999	B-D
siLuc + ConA vs. siBRCA2	465.9	Yes	****	<0.0001	B-E
siLuc + ConA vs. siBRCA + ConA	11.04	No	ns	>0.9999	B-F
siLuc + ConA vs. siBRCA2 + NAC	96.31	No	ns	0.9495	B-G
siLuc + ConA vs. siBRCA NUC	456.5	Yes	****	<0.0001	B-H
siLuc + ConA vs. siBRCA2 NUC mirin	84.49	No	ns	>0.9999	B-I
siLuc + NAC vs. siLuc NUC	9.746	No	ns	>0.9999	C-D
siLuc + NAC vs. siBRCA2	416.2	Yes	****	<0.0001	C-E
siLuc + NAC vs. siBRCA + ConA	-38.68	No	ns	>0.9999	C-F
siLuc + NAC vs. siBRCA2 + NAC	46.59	No	ns	>0.9999	C-G
siLuc + NAC vs. siBRCA NUC	406.8	Yes	****	<0.0001	C-H
siLuc + NAC vs. siBRCA2 NUC mirin	34.77	No	ns	>0.9999	C-I
siLuc NUC vs. siBRCA2	406.4	Yes	****	<0.0001	D-E
siLuc NUC vs. siBRCA + ConA	-48.43	No	ns	>0.9999	D-F
siLuc NUC vs. siBRCA2 + NAC	36.84	No	ns	>0.9999	D-G
siLuc NUC vs. siBRCA NUC	397.1	Yes	****	<0.0001	D-H
siLuc NUC vs. siBRCA2 NUC mirin	25.02	No	ns	>0.9999	D-I
siBRCA2 vs. siBRCA + ConA	-454.9	Yes	****	<0.0001	E-F
siBRCA2 vs. siBRCA2 + NAC	-369.6	Yes	****	<0.0001	E-G
siBRCA2 vs. siBRCA NUC	-9.387	No	ns	>0.9999	E-H
siBRCA2 vs. siBRCA2 NUC mirin	-381.4	Yes	****	<0.0001	E-I
siBRCA + ConA vs. siBRCA2 + NAC	85.27	No	ns	>0.9999	F-G
siBRCA + ConA vs. siBRCA NUC	445.5	Yes	****	<0.0001	F-H
siBRCA + ConA vs. siBRCA2 NUC mirin	73.45	No	ns	>0.9999	F-I
siBRCA2 + NAC vs. siBRCA NUC	360.2	Yes	****	<0.0001	G-H
siBRCA2 + NAC vs. siBRCA2 NUC mirin	-11.82	No	ns	>0.9999	G-I
siBRCA NUC vs. siBRCA2 NUC mirin	-372	Yes	****	<0.0001	H-I

## Sheet: 1h
Dunn's multiple comparisons test	Mean rank diff.	Significant?	Summary	Adjusted P Value
NT vs. ConA	207.8	No	ns	>0.9999	A-B
NT vs. NAC	371.4	Yes	*	0.0217	A-C
NT vs. HU50	2518	Yes	****	<0.0001	A-D
NT vs. HU50 + ConA	423.3	Yes	*	0.0182	A-E
NT vs. HU50 + NAC	532.1	Yes	****	<0.0001	A-F
NT vs. HU500	3418	Yes	****	<0.0001	A-G
NT vs. HU500 + ConA	2520	Yes	****	<0.0001	A-H
NT vs. HU500 + NAC	2895	Yes	****	<0.0001	A-I
NT vs. H2O2	2135	Yes	****	<0.0001	A-J
NT vs. H2O2 + ConA	298.8	No	ns	0.6748	A-K
NT vs. H2O2 + NAC	290.2	No	ns	0.8352	A-L
ConA vs. NAC	163.6	No	ns	>0.9999	B-C
ConA vs. HU50	2310	Yes	****	<0.0001	B-D
ConA vs. HU50 + ConA	215.6	No	ns	>0.9999	B-E
ConA vs. HU50 + NAC	324.3	No	ns	0.2049	B-F
ConA vs. HU500	3210	Yes	****	<0.0001	B-G
ConA vs. HU500 + ConA	2312	Yes	****	<0.0001	B-H
ConA vs. HU500 + NAC	2688	Yes	****	<0.0001	B-I
ConA vs. H2O2	1927	Yes	****	<0.0001	B-J
ConA vs. H2O2 + ConA	90.99	No	ns	>0.9999	B-K
ConA vs. H2O2 + NAC	82.46	No	ns	>0.9999	B-L
NAC vs. HU50	2147	Yes	****	<0.0001	C-D
NAC vs. HU50 + ConA	51.96	No	ns	>0.9999	C-E
NAC vs. HU50 + NAC	160.7	No	ns	>0.9999	C-F
NAC vs. HU500	3047	Yes	****	<0.0001	C-G
NAC vs. HU500 + ConA	2149	Yes	****	<0.0001	C-H
NAC vs. HU500 + NAC	2524	Yes	****	<0.0001	C-I
NAC vs. H2O2	1764	Yes	****	<0.0001	C-J
NAC vs. H2O2 + ConA	-72.61	No	ns	>0.9999	C-K
NAC vs. H2O2 + NAC	-81.14	No	ns	>0.9999	C-L
HU50 vs. HU50 + ConA	-2095	Yes	****	<0.0001	D-E
HU50 vs. HU50 + NAC	-1986	Yes	****	<0.0001	D-F
HU50 vs. HU500	900	Yes	****	<0.0001	D-G
HU50 vs. HU500 + ConA	2.279	No	ns	>0.9999	D-H
HU50 vs. HU500 + NAC	377.4	Yes	*	0.0159	D-I
HU50 vs. H2O2	-382.9	No	ns	0.0686	D-J
HU50 vs. H2O2 + ConA	-2219	Yes	****	<0.0001	D-K
HU50 vs. H2O2 + NAC	-2228	Yes	****	<0.0001	D-L
HU50 + ConA vs. HU50 + NAC	108.8	No	ns	>0.9999	E-F
HU50 + ConA vs. HU500	2995	Yes	****	<0.0001	E-G
HU50 + ConA vs. HU500 + ConA	2097	Yes	****	<0.0001	E-H
HU50 + ConA vs. HU500 + NAC	2472	Yes	****	<0.0001	E-I
HU50 + ConA vs. H2O2	1712	Yes	****	<0.0001	E-J
HU50 + ConA vs. H2O2 + ConA	-124.6	No	ns	>0.9999	E-K
HU50 + ConA vs. H2O2 + NAC	-133.1	No	ns	>0.9999	E-L
HU50 + NAC vs. HU500	2886	Yes	****	<0.0001	F-G
HU50 + NAC vs. HU500 + ConA	1988	Yes	****	<0.0001	F-H
HU50 + NAC vs. HU500 + NAC	2363	Yes	****	<0.0001	F-I
HU50 + NAC vs. H2O2	1603	Yes	****	<0.0001	F-J
HU50 + NAC vs. H2O2 + ConA	-233.3	No	ns	>0.9999	F-K
HU50 + NAC vs. H2O2 + NAC	-241.9	No	ns	>0.9999	F-L
HU500 vs. HU500 + ConA	-897.7	Yes	****	<0.0001	G-H
HU500 vs. HU500 + NAC	-522.6	Yes	****	<0.0001	G-I
HU500 vs. H2O2	-1283	Yes	****	<0.0001	G-J
HU500 vs. H2O2 + ConA	-3119	Yes	****	<0.0001	G-K
HU500 vs. H2O2 + NAC	-3128	Yes	****	<0.0001	G-L
HU500 + ConA vs. HU500 + NAC	375.1	Yes	*	0.031	H-I
HU500 + ConA vs. H2O2	-385.2	No	ns	0.0936	H-J
HU500 + ConA vs. H2O2 + ConA	-2221	Yes	****	<0.0001	H-K
HU500 + ConA vs. H2O2 + NAC	-2230	Yes	****	<0.0001	H-L
HU500 + NAC vs. H2O2	-760.2	Yes	****	<0.0001	I-J
HU500 + NAC vs. H2O2 + ConA	-2597	Yes	****	<0.0001	I-K
HU500 + NAC vs. H2O2 + NAC	-2605	Yes	****	<0.0001	I-L
H2O2 vs. H2O2 + ConA	-1836	Yes	****	<0.0001	J-K
H2O2 vs. H2O2 + NAC	-1845	Yes	****	<0.0001	J-L
H2O2 + ConA vs. H2O2 + NAC	-8.534	No	ns	>0.9999	K-L

## Sheet: 1i
Dunn's multiple comparisons test	Mean rank diff.	Significant?	Summary	Adjusted P Value
NT vs. ConA	40.12	No	ns	>0.9999	A-B
NT vs. NAC	37.22	No	ns	>0.9999	A-C
NT vs. HU50	548.6	Yes	****	<0.0001	A-D
NT vs. HU50 + ConA	31.51	No	ns	>0.9999	A-E
NT vs. HU 50 + NAC	106.2	No	ns	>0.9999	A-F
NT vs. HU500	558.1	Yes	****	<0.0001	A-G
NT vs. HU500 + ConA	115.1	No	ns	>0.9999	A-H
NT vs. HU 500 + NAC	92.62	No	ns	>0.9999	A-I
NT vs. H2O2	569.1	Yes	****	<0.0001	A-J
NT vs. H2O2 + ConA	88.48	No	ns	>0.9999	A-K
NT vs. H2O2 + NAC	81.88	No	ns	>0.9999	A-L
ConA vs. NAC	-2.903	No	ns	>0.9999	B-C
ConA vs. HU50	508.5	Yes	****	<0.0001	B-D
ConA vs. HU50 + ConA	-8.607	No	ns	>0.9999	B-E
ConA vs. HU 50 + NAC	66.1	No	ns	>0.9999	B-F
ConA vs. HU500	518	Yes	****	<0.0001	B-G
ConA vs. HU500 + ConA	75	No	ns	>0.9999	B-H
ConA vs. HU 500 + NAC	52.5	No	ns	>0.9999	B-I
ConA vs. H2O2	529	Yes	****	<0.0001	B-J
ConA vs. H2O2 + ConA	48.36	No	ns	>0.9999	B-K
ConA vs. H2O2 + NAC	41.76	No	ns	>0.9999	B-L
NAC vs. HU50	511.4	Yes	****	<0.0001	C-D
NAC vs. HU50 + ConA	-5.704	No	ns	>0.9999	C-E
NAC vs. HU 50 + NAC	69	No	ns	>0.9999	C-F
NAC vs. HU500	520.9	Yes	****	<0.0001	C-G
NAC vs. HU500 + ConA	77.91	No	ns	>0.9999	C-H
NAC vs. HU 500 + NAC	55.4	No	ns	>0.9999	C-I
NAC vs. H2O2	531.9	Yes	****	<0.0001	C-J
NAC vs. H2O2 + ConA	51.26	No	ns	>0.9999	C-K
NAC vs. H2O2 + NAC	44.66	No	ns	>0.9999	C-L
HU50 vs. HU50 + ConA	-517.1	Yes	****	<0.0001	D-E
HU50 vs. HU 50 + NAC	-442.4	Yes	****	<0.0001	D-F
HU50 vs. HU500	9.503	No	ns	>0.9999	D-G
HU50 vs. HU500 + ConA	-433.5	Yes	****	<0.0001	D-H
HU50 vs. HU 500 + NAC	-456	Yes	****	<0.0001	D-I
HU50 vs. H2O2	20.49	No	ns	>0.9999	D-J
HU50 vs. H2O2 + ConA	-460.1	Yes	****	<0.0001	D-K
HU50 vs. H2O2 + NAC	-466.7	Yes	****	<0.0001	D-L
HU50 + ConA vs. HU 50 + NAC	74.71	No	ns	>0.9999	E-F
HU50 + ConA vs. HU500	526.6	Yes	****	<0.0001	E-G
HU50 + ConA vs. HU500 + ConA	83.61	No	ns	>0.9999	E-H
HU50 + ConA vs. HU 500 + NAC	61.1	No	ns	>0.9999	E-I
HU50 + ConA vs. H2O2	537.6	Yes	****	<0.0001	E-J
HU50 + ConA vs. H2O2 + ConA	56.97	No	ns	>0.9999	E-K
HU50 + ConA vs. H2O2 + NAC	50.37	No	ns	>0.9999	E-L
HU 50 + NAC vs. HU500	451.9	Yes	****	<0.0001	F-G
HU 50 + NAC vs. HU500 + ConA	8.904	No	ns	>0.9999	F-H
HU 50 + NAC vs. HU 500 + NAC	-13.6	No	ns	>0.9999	F-I
HU 50 + NAC vs. H2O2	462.9	Yes	****	<0.0001	F-J
HU 50 + NAC vs. H2O2 + ConA	-17.74	No	ns	>0.9999	F-K
HU 50 + NAC vs. H2O2 + NAC	-24.34	No	ns	>0.9999	F-L
HU500 vs. HU500 + ConA	-443	Yes	****	<0.0001	G-H
HU500 vs. HU 500 + NAC	-465.5	Yes	****	<0.0001	G-I
HU500 vs. H2O2	10.99	No	ns	>0.9999	G-J
HU500 vs. H2O2 + ConA	-469.6	Yes	****	<0.0001	G-K
HU500 vs. H2O2 + NAC	-476.2	Yes	****	<0.0001	G-L
HU500 + ConA vs. HU 500 + NAC	-22.51	No	ns	>0.9999	H-I
HU500 + ConA vs. H2O2	454	Yes	****	<0.0001	H-J
HU500 + ConA vs. H2O2 + ConA	-26.65	No	ns	>0.9999	H-K
HU500 + ConA vs. H2O2 + NAC	-33.24	No	ns	>0.9999	H-L
HU 500 + NAC vs. H2O2	476.5	Yes	****	<0.0001	I-J
HU 500 + NAC vs. H2O2 + ConA	-4.138	No	ns	>0.9999	I-K
HU 500 + NAC vs. H2O2 + NAC	-10.74	No	ns	>0.9999	I-L
H2O2 vs. H2O2 + ConA	-480.6	Yes	****	<0.0001	J-K
H2O2 vs. H2O2 + NAC	-487.2	Yes	****	<0.0001	J-L
H2O2 + ConA vs. H2O2 + NAC	-6.599	No	ns	>0.9999	K-L

## Sheet: 1l
Dunn's multiple comparisons test	Mean rank diff.	Significant?	Summary	Adjusted P Value
siLuc vs. siLuc HU	726.5	Yes	****	<0.0001	A-B
siLuc vs. siZRANB3	24.69	No	ns	>0.9999	A-C
siLuc vs. siZRANB3 HU	415.2	Yes	****	<0.0001	A-D
siLuc HU vs. siZRANB3	-701.8	Yes	****	<0.0001	B-C
siLuc HU vs. siZRANB3 HU	-311.3	Yes	****	<0.0001	B-D
siZRANB3 vs. siZRANB3 HU	390.6	Yes	****	<0.0001	C-D

## Sheet: 1m
Dunn's multiple comparisons test	Mean rank diff.	Significant?	Summary	Adjusted P Value
siLuc vs. siLuc HU	153	Yes	****	<0.0001	A-B
siLuc vs. siZRANB3	2.164	No	ns	>0.9999	A-C
siLuc vs. siZRANB3 HU	16.57	No	ns	>0.9999	A-D
siLuc HU vs. siZRANB3	-150.8	Yes	****	<0.0001	B-C
siLuc HU vs. siZRANB3 HU	-136.4	Yes	****	<0.0001	B-D
siZRANB3 vs. siZRANB3 HU	14.41	No	ns	>0.9999	C-D

## Sheet: 2c
Dunn's multiple comparisons test	Mean rank diff.	Significant?	Summary	Adjusted P Value
-dox NT vs. +dox NT	153	No	ns	0.684	A-B
-dox NT vs. -dox HU	1636	Yes	****	<0.0001	A-C
-dox NT vs. +dox HU	968.4	Yes	****	<0.0001	A-D
-dox NT vs. -dox HU 500	2343	Yes	****	<0.0001	A-E
-dox NT vs. +dox HU 500	2066	Yes	****	<0.0001	A-F
-dox NT vs. -dox H2O2	1460	Yes	****	<0.0001	A-G
-dox NT vs. +dox H2O2	910.2	Yes	****	<0.0001	A-H
+dox NT vs. -dox HU	1483	Yes	****	<0.0001	B-C
+dox NT vs. +dox HU	815.4	Yes	****	<0.0001	B-D
+dox NT vs. -dox HU 500	2190	Yes	****	<0.0001	B-E
+dox NT vs. +dox HU 500	1913	Yes	****	<0.0001	B-F
+dox NT vs. -dox H2O2	1307	Yes	****	<0.0001	B-G
+dox NT vs. +dox H2O2	757.2	Yes	****	<0.0001	B-H
-dox HU vs. +dox HU	-667.3	Yes	****	<0.0001	C-D
-dox HU vs. -dox HU 500	707.6	Yes	****	<0.0001	C-E
-dox HU vs. +dox HU 500	430.4	Yes	****	<0.0001	C-F
-dox HU vs. -dox H2O2	-175.9	No	ns	0.5146	C-G
-dox HU vs. +dox H2O2	-725.5	Yes	****	<0.0001	C-H
+dox HU vs. -dox HU 500	1375	Yes	****	<0.0001	D-E
+dox HU vs. +dox HU 500	1098	Yes	****	<0.0001	D-F
+dox HU vs. -dox H2O2	491.4	Yes	****	<0.0001	D-G
+dox HU vs. +dox H2O2	-58.19	No	ns	>0.9999	D-H
-dox HU 500 vs. +dox HU 500	-277.2	Yes	**	0.0081	E-F
-dox HU 500 vs. -dox H2O2	-883.5	Yes	****	<0.0001	E-G
-dox HU 500 vs. +dox H2O2	-1433	Yes	****	<0.0001	E-H
+dox HU 500 vs. -dox H2O2	-606.3	Yes	****	<0.0001	F-G
+dox HU 500 vs. +dox H2O2	-1156	Yes	****	<0.0001	F-H
-dox H2O2 vs. +dox H2O2	-549.6	Yes	****	<0.0001	G-H

## Sheet: 2d
Dunn's multiple comparisons test	Mean rank diff.	Significant?	Summary	Adjusted P Value
-dox NT vs. +dox NT	11.05	No	ns	>0.9999	A-B
-dox NT vs. -dox HU 50	304.6	Yes	****	<0.0001	A-C
-dox NT vs. +dox HU 50	87.18	No	ns	0.5305	A-D
-dox NT vs. -dox HU500	278.2	Yes	****	<0.0001	A-E
-dox NT vs. +dox HU500	107.1	No	ns	0.1108	A-F
-dox NT vs. -dox H2O2	257	Yes	****	<0.0001	A-G
-dox NT vs. +dox H2O2	54.33	No	ns	>0.9999	A-H
+dox NT vs. -dox HU 50	293.6	Yes	****	<0.0001	B-C
+dox NT vs. +dox HU 50	76.13	No	ns	0.9539	B-D
+dox NT vs. -dox HU500	267.2	Yes	****	<0.0001	B-E
+dox NT vs. +dox HU500	96.01	No	ns	0.2107	B-F
+dox NT vs. -dox H2O2	246	Yes	****	<0.0001	B-G
+dox NT vs. +dox H2O2	43.28	No	ns	>0.9999	B-H
-dox HU 50 vs. +dox HU 50	-217.4	Yes	****	<0.0001	C-D
-dox HU 50 vs. -dox HU500	-26.41	No	ns	>0.9999	C-E
-dox HU 50 vs. +dox HU500	-197.6	Yes	****	<0.0001	C-F
-dox HU 50 vs. -dox H2O2	-47.57	No	ns	>0.9999	C-G
-dox HU 50 vs. +dox H2O2	-250.3	Yes	****	<0.0001	C-H
+dox HU 50 vs. -dox HU500	191	Yes	****	<0.0001	D-E
+dox HU 50 vs. +dox HU500	19.88	No	ns	>0.9999	D-F
+dox HU 50 vs. -dox H2O2	169.9	Yes	****	<0.0001	D-G
+dox HU 50 vs. +dox H2O2	-32.86	No	ns	>0.9999	D-H
-dox HU500 vs. +dox HU500	-171.1	Yes	****	<0.0001	E-F
-dox HU500 vs. -dox H2O2	-21.16	No	ns	>0.9999	E-G
-dox HU500 vs. +dox H2O2	-223.9	Yes	****	<0.0001	E-H
+dox HU500 vs. -dox H2O2	150	Yes	***	0.0007	F-G
+dox HU500 vs. +dox H2O2	-52.74	No	ns	>0.9999	F-H
-dox H2O2 vs. +dox H2O2	-202.7	Yes	****	<0.0001	G-H

## Sheet: 2f
Dunn's multiple comparisons test	Mean rank diff.	Significant?	Summary	Adjusted P Value
siLuc vs. siluc + dox	-44.62	No	ns	>0.9999	A-B
siLuc vs. siTIM	340.9	Yes	****	<0.0001	A-C
siLuc vs. siTIM +dox	115.9	Yes	**	0.0029	A-D
siluc + dox vs. siTIM	385.5	Yes	****	<0.0001	B-C
siluc + dox vs. siTIM +dox	160.6	Yes	****	<0.0001	B-D
siTIM vs. siTIM +dox	-224.9	Yes	****	<0.0001	C-D

## Sheet: 2g
Dunn's multiple comparisons test	Mean rank diff.	Significant?	Summary	Adjusted P Value
siLuc vs. siLuc +dox	-40.22	No	ns	0.1572	A-B
siLuc vs. siTIM	82.26	Yes	****	<0.0001	A-C
siLuc vs. siTIM +dox	-13.72	No	ns	>0.9999	A-D
siLuc +dox vs. siTIM	122.5	Yes	****	<0.0001	B-C
siLuc +dox vs. siTIM +dox	26.51	No	ns	0.7405	B-D
siTIM vs. siTIM +dox	-95.97	Yes	****	<0.0001	C-D

[truncated: 75 more sheets: 2i, 2j, 2k, 3b, 3c, 3e, 3f, 3h, 3i, 3j, 4b, 4d, 4g, 4h, 4j, 4k, 5b, 5c, 5e, 5f …]
