# Supplementary material for: Excessive reactive oxygen species induce transcription-dependent replication stress
Source: Nat Commun. 2023 Mar 30;14:1791. doi: 10.1038/s41467-023-37341-y (PMC10063555; doi:10.1038/s41467-023-37341-y)
Supplement: Supplementary file 4 — Source Data [file 41467_2023_37341_MOESM4_ESM.zip › Source Data/Source Data.xlsx]

## Sheet: 1d
siLuc	siLuc + ConA	siLuc + NAC	Luc + NUC	siBRCA2	siBRCA2 + ConA	siBRCA2 + NAC + Mirin	siBRCA + NUC	siBRCA2 + NUC + Mirin
0.901886	0.888236	1.12123	0.235251	0.664534	0.93049	0.431845	0.802717	1.24929
1.39594	0.917361	0.674831	0.784337	0.21504	0.974019	0.701518	0.572703	0.911068
1.46528	1.05657	0.906762	0.214158	0.599104	0.761518	1.13332	0.256494	0.858128
0.95738	0.91127	0.665759	0.706202	0.454338	1.30283	0.835958	0.207981	0.887623
0.312013	0.968662	0.783358	0.288515	0.583581	1.0173	1.13464	0.581096	1.05088
0.24826	0.378691	0.428006	0.949029	0.640477	0.917501	0.233628	0.205691	0.883857
0.545518	1.4341	1.16798	0.8378	0.175395	1.1196	0.99524	0.342895	1.03063
0.780937	1.29783	0.57809	0.443103	0.206119	0.963261	0.965137	1.52357	0.912413
0.600927	0.880396	0.389669	1.1138	0.391621	1.0917	0.685175	0.497123	0.866622
0.674376	0.941239	1.10645	0.524356	0.73488	0.758825	0.802222	0.45835	1.09053
0.463402	1.36535	0.139179	1.12271	0.196704	0.668316	0.55802	0.867954	0.736756
0.206668	0.923859	0.247001	0.991369	0.217681	0.864489	1.12631	0.33303	0.393125
0.571627	0.87709	0.406406	0.835224	0.629035	0.464153	1.10088	1.26334	1.13365
0.977402	1.0016	0.805902	0.622999	0.283424	1.0232	0.870906	0.256974	0.8742
1.42799	0.913244	0.342567	0.75326	0.877928	0.863714	0.45167	0.386431	0.988213
1.11057	1.28364	0.277604	0.810573	0.586428	0.942641	1.1924	0.341218	1.02701
0.781107	1.15017	0.257387	0.939317	0.729688	0.896505	0.934636	0.202321	0.847008
0.819298	1.06266	0.347252	1.28896	0.36978	1.02985	0.933055	0.378505	0.899085
1.05276	1.15284	0.802714	1.39128	0.547448	1.02667	0.823435	0.607905	0.666721
0.984363	0.383341	0.218844	0.801643	0.150901	1.22635	1.14173	0.755693	0.769081
0.777972	1.22487	0.257066	0.77907	0.293423	1.00232	1.10531	0.191676	1.03472
0.892268	1.03275	1.14569	0.438191	1.23478	1.29	1.03963	0.353868	0.816254
0.936298	0.796185	1.15117	0.960357	0.162226	0.782903	1.16596	0.55285	0.832617
1.09717	1.12691	0.999147	0.317706	0.432796	0.450074	1.22335	0.965978	1.13518
1.20646	1.43889	0.794915	1.36996	0.229624	0.871788	0.977986	0.826218	0.875683
0.730754	0.915184	1.19698	0.828364	0.206864	1.02456	0.313966	0.956884	0.93303
1.29548	1.30354	1.21024	0.345299	0.240319	0.69072	0.498031	0.723398	0.99292
1.17881	0.819388	1.01755	1.00171	0.254837	0.89976	0.845423	0.400735	1.12883
0.410635	1.48687	0.716924	0.313847	0.285846	0.727233	1.66559	0.356669	0.463061
0.705641	1.40393	1.22868	0.967301	0.279186	0.993324	1.04744	0.563007	0.922297
0.71008	1.04654	1.01705	1.05308	0.0929262	0.30344	1.39425	0.320033	1.0027
0.587221	1.38616	0.259205	0.892328	0.426416	0.46702	1.11666	0.571831	0.995442
1.12414	0.632219	0.738505	0.963399	0.394308	1.04102	0.901822	0.20146	0.856864
1.27273	1.54925	0.819606	1.53248	0.428564	0.898205	0.410719	0.47011	1.0197
0.858806	0.447179	1.15619	0.96828	0.407067	0.915661	0.337477	0.205369	0.626204
1.30522	0.856734	1.02653	1.08309	0.160495	1.11294	0.7994	0.317041	0.956542
1.06319	0.633135	1.13458	0.896111	0.494602	0.995438	0.597326	0.610781	0.812698
0.360708	0.35842	1.20858	0.288351	0.564224	1.2098	0.840853	0.370978	0.851871
0.976515	1.17181	0.551566	0.575749	0.478479	0.980515	1.16109	0.548199	0.704122
1.01738	0.804594	0.7912	0.44325	0.334133	1.10665	0.815452	0.592389	0.953385
1.10077	1.40658	0.9877	1.27088	0.163078	1.00438	0.799888	0.283592	1.34487
0.95388	1.07251	1.02763	0.915565	0.570202	1.13254	0.847793	0.667192	1.00781
0.778993	1.37362	1.05495	0.846783	0.432691	1.04907	0.56603	0.639287	1.26056
1.07039	0.697006	0.592911	0.534808	0.453634	1.04597	0.861262	0.829955	0.854373
0.41082	0.842379	0.65765	1.07733	0.282212	0.968219	1.42193	0.38134	0.511715
0.780441	0.741397	1.06478	1.16469	0.225718	0.924825	0.351787	0.609531	0.784735
0.394912	0.657097	0.39524	1.05656	0.436449	0.881671	0.231474	0.26842	0.38647
0.964241	0.784759	0.921804	0.976398	0.508564	0.93992	0.678437	0.392897	0.572934
0.74807	0.96162	1.23886	0.884121	0.48461	0.850518	0.95293		0.195756
1.07736	1.05568	0.865858	1.21609	0.39155	1.24722	0.778134	0.825123	0.889799
1.01162	0.9298	1.5094	1.49503	0.466781	0.804802	0.732527	0.482312	1.12948
0.304212	0.882826	1.05577	0.416055	0.602251	1.11209	0.34464	0.79419	0.905028
1.19755	0.935854	1.18531	0.295813	0.712303	1.00086	0.631095	0.416548	0.270543
0.967587	1.30036	1.11954	1.07963	0.408243	0.956871	0.669246	0.419853	0.838674
0.824514	1.34005	1.12805	0.587154	0.313123	0.950439	1.01132	0.269135	0.885887
1.16959	0.839367	0.940736	0.389313	0.129637	1.15781	1.05804	0.622671	0.892343
1.08824	0.751959	0.674573	0.371453	0.652627	0.737083	0.887615	0.238954	0.728808
0.407721	0.252746	0.51952	0.457901	0.124055	1.04754	0.926901	0.202473	0.779274
0.972076	1.21975	1.27077	0.759735	0.56699	1.13115	0.937541	0.260223	0.626878
0.848527	0.718085	0.774069	0.960846	0.139206	1.04816	1.10876	0.352964	0.871572
0.932999	0.58616	0.823107	0.955065	0.196796	1.00809	1.09008	0.0930571	0.834774
0.56477	1.41276	0.826068	1.34664	0.441874	0.877146	1.17714	0.0415872	0.303386
0.708654	0.751638	0.48424	0.947841	0.266581	1.12078	0.99726	0.553709	0.809405
0.762695	1.13795	0.543332	0.929815	0.292074	1.17854	0.375618	0.29937	0.692157
0.157112	0.931617	0.961592	0.888572	0.100803	1.10834	0.780893	0.522654	0.637018
0.358971	1.06465	1.03883	1.45001	0.976208	0.944863	0.794813	0.2946	0.915107
1.50385	1.48258	0.0554613	0.899716	0.274665	1.13572	1.14411	0.16043	1.17047
0.785082	0.507396	0.836058	0.939348	0.194614	0.92006	0.370951	0.392637	0.700017
0.911392	1.90283	0.623203	1.04731	0.189007	0.905214	1.01015	0.408776	1.14886
0.738851	1.0609	0.750637	0.907617	0.301263	1.05396	0.65453	0.78189	1.01662
0.914276	0.964134	0.467374	1.00218	0.383689	0.915111	0.355941	0.232301	1.34063
0.221138	0.946553	0.952895	1.14691	0.657414	0.822453		0.185704	0.77342
0.845775	0.834396	0.959236	0.96301	0.364676	0.868465	0.809492	0.187489	1.14923
0.882098	0.765209	0.414225	1.05729	0.583603	0.775006	1.12419	0.638656	0.675008
1.00201	0.995652	0.221973	0.958176	0.430961	0.86114	0.365647	0.984474	0.956748
0.896392	0.974958	1.22528	0.998153	0.610583	1.52188	0.772777	0.481116	0.584061
1.30113	1.10049	0.293035	0.866776	0.134857	1.02116	0.589264	0.477785	1.18
1.03154	0.845452	0.916757	1.06557	0.436982	0.826768	0.984821	0.173523	0.724146
1.16317	1.06302	0.809292	1.02944	0.282561	0.685478	0.834779	1.0753	1.1678
1.2029	1.29997	0.946358	0.288641	0.184277	0.840392	0.900528	0.340933	0.830498
0.937621	0.841387	0.645837	1.07948	0.514448	0.871923	1.37187	0.805798	0.891042
0.259776	0.880701	0.738395	0.885084	0.218817	1.06397	0.781193	0.313183	0.695611
0.960182	1.65902	0.8026	0.338166	0.352604	0.891914	0.303829	0.184218	0.862207
1.10584	1.48826	0.525105	0.815604	0.488244	1.1099	0.447483	0.401443	0.326223
0.854553	0.858137	1.01093	0.674047	0.478085	1.01437	0.655311	0.446063	0.690329
1.02603	0.733333	1.57796	0.606782	0.526617	0.886923	0.516053	0.198996	0.681848
1.06397	1.18171	1.27981	0.71945	0.40107	1.0253	0.97407	0.586249	0.941046
1.12655	1.58699	0.887659	1.06731	0.494723	1.13444	1.07008	0.538606	0.858164
0.582662	0.82183	1.4423	0.326748	0.593572	0.85012	1.00229	0.264349	1.25023
0.97139	0.904387	0.343626	0.806117	0.207876	1.08805	0.582436	0.32901	1.14508
1.26647	1.00761	0.591512	0.952655	0.548427	1.47578	1.16216	0.196524	0.683458
0.961769	0.923585	0.772131	1.51029	0.26122	0.882191	0.708127	0.311078	0.815097
0.644063	1.06434	0.867821	0.856598	0.173677	1.23865	0.213858	0.286597	1.08576
0.878365	0.986014	0.749255	1.08577	0.348608	0.872048	0.929459	0.191453	0.883132
0.898864	1.33821	0.657638	1.1026	0.374843	0.850998	1.06398	0.227241	0.909146
0.981215	0.791533	0.976417	0.474276	0.514076	1.14382	0.789631	0.582693	0.902883
1.22572	1.20581	0.889477	0.916836	0.209435	1.23325	0.862181	0.20736	1.07918
1.03804	1.06114	0.985993	0.983573	0.609719	1.05559	0.956471	0.321394	0.970617
0.70509	1.41683	0.970332	1.39508	0.531816	0.905209	1.10274	0.920969	0.850711
0.837836	1.75676	0.99456	0.740403	0.767244	1.20423	0.712633	0.288113	0.972209
1.15535	0.527509	0.569364	0.911587	0.125266	0.964844	1.22149	0.558959	0.395948
0.609029	1.031	0.86296	0.499953	0.132967	0.97596	0.497547	0.562565	0.835832
0.911573	0.680549	0.87184	0.391224	0.795475	0.933067	0.52469	0.434001	0.657766
1.1215	0.578708	0.20323	1.03211	0.350202	0.97756	1.13648	0.247026	0.618793
0.762546	1.57166	1.43101	1.25173	0.543651	0.901913	1.03188	0.334533	0.939878
0.883577	1.17836	0.61121	1.03507	0.183918	0.636996	1.14142	0.321511	1.0621
0.923255	0.713404	0.399741	1.11799	0.538335	1.01681	1.02322	0.529224	1.11262
0.522114	0.97698	0.87509	0.874588	0.579271	1.00665	0.669769	0.302023	0.913288
0.49914	1.38108	0.291814	0.969685	0.653435	0.423549	0.511291	0.34986	0.863922
0.845303	0.78009	0.75327	0.8127	0.166224	0.937061	1.18596	0.459572	1.06939
0.875299	0.595724	0.438003	0.84883	0.270736	1.03474	0.713478	0.381816	0.936123
0.396602	1.34763	0.414863	0.500329	0.249552	0.944005	0.152994	0.579886	0.948141
0.909964	0.994223	0.419501	0.816058	0.289132	0.979996	0.784379	0.275345	1.04903
0.886417	1.37673	0.474284	1.09546	0.142622	1.10277	0.913549	0.211571	0.587061
0.768051	1.10378	0.341577	0.922298	0.287329	1.00136	0.585577	0.275724	0.940996
0.716125	1.02519	0.171813	1.04547	0.1191	1.10076	0.167552	0.206039	0.86585
0.970225	1.00958	0.566403	1.12119	0.275847	0.776448	0.82966	0.202099	0.870977
1.03141	0.941628	0.76501	0.765683	0.640186	1.33664	1.5948	0.635213	0.749051
1.17991	0.925337	1.10024	0.692894	0.5495	1.42088	1.2311	0.418826	1.05229
0.978049	1.15038	0.813493	0.78997	0.648932	1.20551	0.583038	0.243049	0.888753
1.0634	1.23337	0.864808	0.651199	0.301909	0.806176	0.786805	0.372386	0.884763
0.901543	0.892055	0.892503	0.796146	0.419283	1.05404	1.07506	0.304016	0.831979
1.11293	0.904886	0.336478	0.866316	0.495323	0.962772	0.998865	0.211914	1.02957
0.79285	1.24793	0.821737	0.899593	0.204816	1.12023	0.651614	0.54552	0.971635
0.816938	0.757121	0.329992	0.921665	0.513737	1.0474	1.27703	0.333297	1.3832
1.04558	0.545947	0.527084	0.433287	0.199435	0.844819	1.06055	0.874585	1.19088
1.32276	1.26493	1.00841	1.21069	0.164987	0.879045	0.925683	0.501248	0.909949
0.877887	0.622545	1.05053	0.829477	0.230314	0.96056	1.06722	0.918862	0.612111
1.07377	0.809838	0.414208	0.934676	0.240941	0.4563	0.848597	0.184375	0.842305
0.88727	1.15257	0.901968	0.682005	0.561466	1.09877	0.811446	0.419045	0.876245
0.959597	0.425789	0.842337	0.758379	0.205793	0.656246	0.741348	0.190171	1.05938
1.33225	1.0009	0.957039	0.971711	0.360656	1.2157	0.270113	0.530332	0.409617
0.455726	1.01547	1.1669	0.874809	0.298154	0.779095	0.780948	0.628714	1.04331
0.791393	1.03157	0.954158	0.779579	0.214265	0.943009	1.08675	0.240299	1.06176
0.927814	0.96889	1.15253	0.910444	0.276803	0.27415	0.910429	0.823691	1.08015
0.766272	0.939155	1.11989	1.08834	0.174874	0.796071	1.05723	0.361858	1.00192
0.606861	0.975864	0.427604	0.750962	0.262004	1.28986	1.0943	0.216837	0.830208
0.992839	0.782207	1.15705	1.04313	0.342368	1.30025	1.18081	0.195981	0.972855
1.07879	1.12487	0.335428	1.42554	0.482944	0.907466	0.680207	0.303617	1.10554
1.10565	0.512871	1.12466	0.594468	0.494305	0.774374	1.01112	0.327176	0.639655
0.992415	0.718781	0.976254	1.03906	0.41244	0.999801	0.790682	0.686812	1.08712
0.7318	0.584898	0.604423	1.17775	0.393359	1.15065	1.15225	0.257308	1.04401
1.15486	0.557568	1.11283	1.12033	0.293558	0.640271	0.975882	0.292089	0.928047
1.18438	0.892115	0.580641	0.965892	0.431665	1.41523	0.887197	0.826492	0.889553
0.768227	0.547864	0.441214	0.889833	0.190328	0.968388	0.7718	0.536798	1.09574
1.15079	1.24342	0.867553	1.06079	0.533116	0.955668	0.245002	0.405395	0.981184
0.93037	0.77919	1.15622	1.24657	1.00313	0.807064	0.892732	0.474786	0.865059
1.15479	0.733514	0.397774	1.01334	0.296683	0.742717	0.932661	0.327628	1.03325
0.347253	1.14817	0.734293	1.05418	0.259173	1.11021	0.150712	0.379593	1.00299
0.700615	1	0.814678	1.11403	0.207608	0.913664	0.362212	0.40689	1.21937
1.29906	0.85232	0.722348	0.842459	0.259031	0.914712	0.620227	0.426142	1.12722
0.884364	0.957612	0.744064	0.999816	0.631296	1.07558	0.460131	0.21872	0.662851
0.526091	1.07147	0.815454	0.992234	0.210516	1.02659	0.79565	0.244181	0.852203
1.0465	0.973543	0.615736	0.997906	0.533041	1.04128	0.864395	0.551854	1
0.959681	0.919506	0.917788	1.13199	0.128205	1.12979	0.860838	0.420637	1.00956
0.927404	1.18064	0.764153	1.25479	0.454184	1.03734	0.354912	0.652065	1.26526
0.711341	1.01991	1.081	0.976523	0.254462	0.95551	0.888344	0.427415	0.711588
1.02324	1.11958	0.884099	0.719132	0.388853	0.618114	0.86796	0.695108	0.948187
0.765899	1.13192	0.850035	1.39787	0.284667	0.828519	1.03243	0.491575	0.783097
0.948424	1.0702	0.519579	1.10198	0.246956	0.903323	0.710092	0.562698	0.990392
0.941545	0.854782	0.753263	0.84698	0.718905	0.938031	1.56312	0.260247	0.77802
0.959265	1.24673	0.809889	0.866351	0.64065	1.0449	1.15703	0.308335	1.15011
0.708167	0.830408	0.604188	0.961538	0.654527	1.0143	0.903942	0.175563	0.424369
0.35607	0.977216	1.21089	1.09721	0.20458	1.16837	0.837976	0.148727	0.347222
0.315874	1.22449	0.272387	1.05695	1.08187	0.881835	0.531441	0.172887	0.660808
1.02164	1.09591	0.306256	1.20797	0.100079	0.736207	0.846161	0.294725	0.440057
0.943129	0.924448	0.394282	1.06215	0.312752	0.854774	0.968898	0.191516	1.02528
0.694816	1.00477	0.948122	1.0242	0.837513	0.942276	0.8034	0.38225	0.992193
0.866234	0.968829	1.58828	0.98868	0.115003	1.11938	0.948928	0.826518	0.907302
0.878579	0.367562	0.533058	0.942392	0.181214	0.994923	0.586251	0.71967	1.06525
0.980511	0.154784	1.01322	0.807218	0.290211	0.870323	0.991327	0.269069	0.833151
1.11992	0.547557	0.948904	0.927547	0.270843	1.03064	0.708231	1.01068	0.931077
0.901858	1.51113	0.586207	1.04121	0.522505	1.04287	1.46386	0.541166	0.920442
0.791437	0.817211	0.860454	0.905594	0.679419	0.393305	1.15049	0.201081	0.316384
0.915305	0.420861	0.612177	1.13155	0.187513	0.952429	0.812241	0.219522	1.02516
0.436697	1.18118	1.13444	0.936763	0.215757	0.712506	1.12113	0.334294	0.660406
1.0549	1.62545	0.893152	0.793527	0.356056	1.17256	1.05861	0.19121	0.968141
0.783175	1.06326	0.813571	0.976644	0.448547	0.916968	0.733043	0.143939	0.228321
0.96223	1.12469	0.804059	0.717242	0.162289	0.893062	0.336896	0.371073	0.996166
1.05717	1.34326	1.10648	0.854486	0.365742	1.16204	1.30438	0.347417	0.873852
1.1469	1.53895	0.760367	1.17676	0.203791	1.25054	0.218482	0.479599	0.868461
0.961053	1.22954	0.73063	1.10063	0.325	1.14746	0.249111	0.692936	0.870827
0.819536	0.925372	0.600375	0.954526	0.176084	1.10511	0.852923	0.489829	1.50008
0.769572	0.849647	1.09316	0.952014	0.623479	1.06564	0.455968	0.264321	1.04137
0.33326	0.783782	1.22034	0.862122	0.214514	1.04816	0.181707	0.479615	0.379729
0.736827	0.888754	1.36586	0.753876	0.161697	0.870845	0.95859	0.594742	0.871264
1.16089	1.07366	0.963891	0.828995	0.478398	0.966325	1.283	0.483745	0.94775
0.30015	0.791031	1.20898	0.799302	0.302992	1.04644	0.502252	0.207169	0.429589
1.01023	0.995973	0.537819	0.667487	0.260788	1.0775	0.922535	0.560371	1.004
0.0866282	0.771841	0.405032	0.927587	0.145193	1.09949	0.86913	0.198827	1.05631
0.562491	0.881668	1.28354	1.20048	0.331366	1.14516	0.978161	0.417092	0.233655
0.383622	1.73559	0.839343	0.915045	0.551204	1.12155	0.604206	0.190182	0.248079
0.865184	0.567437	0.601726	0.831711	0.402485	0.991177	0.787917	0.926425	0.953206
1.20675	0.830763	0.467708	0.744221	0.496041	0.949811	0.833333	1.07694	0.960409
0.461559	0.934055	1.03214	0.87383	0.376954	0.924592	1.14471	0.287947	1.1384
0.40251	0.425691	1.03914	0.553068	0.251235	0.794253	0.882862	0.287199	0.958697
0.333333	1.08771	0.924007	0.898231	0.191491	1.00192	0.591271	0.869267	1.01947
0.895993	0.808186	0.885678	1.25398	0.332728	0.927892	0.157788	0.421048	0.672694
1.01693	1.0448	1.04872	1.27303	0.378428	0.62496	0.839518	0.362539	0.867496
0.430577	0.278616	1.17002	0.986451	0.100194	0.695688	0.539291	0.643496	1.12421
0.981092	0.507405	1.18428	1.07022	0.279041	0.976714	0.285688	0.899303	0.224045
0.997182	1.69555	0.81664	1.11224	0.475797	0.631815	1.00032	0.695335	0.597911
0.513968	0.853114	1.28911	0.72107	0.402649	0.855685	0.729965	0.215509	0.677162
0.863175	1.05465	0.810852	1.1376	0.464867	0.989206	0.74145	0.63227	0.588324
0.935904	0.882903	0.958889	0.655009	0.120698	1.02351	0.616554	0.168734	0.626614
1.15041	1.24012	0.707689	1.06536	0.282799	0.90481	0.220251	0.346218	0.307111
0.80785	1.262	0.880296	1.32418	0.540518	1.17951	0.451242	1.03278	0.217161
0.845043	0.590952	0.952747	0.848987	0.499748	1.04825	1.02298	0.173985	0.980427
0.387405	1.236	1.00953	0.903111	0.331428	1.25439	0.584468	0.356999	0.797444
1.29073	0.965198	0.984054	0.897034	0.26861	0.842331	0.821456	0.815188	1.01234
0.437151	1.34283	1.14582	0.702708	0.419751	0.835864	0.384348	0.989522	0.308866
0.60297	0.994314	0.91077	0.954533	0.688265	1.31603	0.854165	0.660045	0.836684
1.07729	0.72152	1.13737	0.769967	0.386156	0.531858	0.861863	0.96902	0.555837
0.704584	1.0989	0.915908	0.928001	0.848621	0.767578	1.20409	0.64533	0.634189
0.46586	0.896254	1.0105	0.879982	0.406577	0.519659	1.08137	0.416899	0.237077
1.16752	0.938684	0.86152	0.984124	0.649201	0.725769	0.813205	0.825364	1.00678
0.951764	1.1223	1.17167	0.843972	0.456361	0.941002	1.08508	0.549605	0.870096
0.887013	1.08993	1.29337	0.883528	0.661644	0.97949	1.00798	0.606684	0.948314
1.11969	1.21552	1.08222	0.805363	0.510017	1.07046	0.672569	0.732482	1.11389
1.10854	0.424905	0.877349	1.04303	0.455307	1.06962	0.965022	1.06026	0.980625
0.600025	1.11881	0.807156	0.95406	0.426829	1.11786	1.02283	0.43225	1.07313
1.12241	1.1135	0.971442	1.0289	0.355221	1.21273	1.3384	0.399973	1.05258
1.12816	0.961951	1.43855	0.896417	0.364383	0.447861	0.796926	0.243056	1.15758
1.25334	1.09123	1.06296	1.16586	0.514989	0.946887	1.23588	0.662528	0.973689
0.943981	1.02979	0.913899	1.05251	0.434234	1.06888	0.707822	0.80376	0.994519
0.302331	1.26703	1.08062	0.964377	0.521353	0.280106	1.03477	0.263228	0.806502
1.16228	1.23013	1.20416	1.00947	0.297599	0.733747	0.966523	0.586683	0.632414
0.921129	1.15503	1.02387	1.177	0.656688	0.888594	0.920887	0.128256	1.12428
0.991863	1.3414	0.871096	1.45191	0.267932	0.913482	0.957643	1.05064	1.00366
0.881088	0.949984	1.25256	0.834952	0.514541	1.26361	1.10266	0.844669	1.13323
1.04282	1.24675	1.08054	1.03322	0.578278	0.629695	0.995786	0.727134	1.01099
0.923571	1.00729	0.981358	0.886681	0.335947	1.19603	1.09407	0.311298	0.845065
1.16273	1.46647	0.987587	0.837705	0.469422	1.03497	1.10029	0.51626	0.939446
1.19556	0.908908	0.490577	1.16987	0.336323	0.55073	1.08763	0.299512	1.15198
0.706696	1.03458	0.982246	0.920693	0.616465	0.867377	0.879503	0.707081	1.22762
0.705633	1.55069	0.720415	1.01104	0.568032	1.59842	0.877843	0.390439	1.08645
1.01633	0.945773	0.896121	1.09339	0.342136	0.560203	1.06752	0.445413	1.01753
0.826252	0.90875	1.09468	0.747553	0.408877	0.673397	0.766519	0.558464	1.36178
0.623667	1.13134	0.604937	0.947403	0.663116	0.95306	0.931368	0.315598	1.084
0.988561	1.19435	1.2901	1.14059	0.774308	1.09139	1.00333	0.92769	1.37001
1.0053	1.16835	0.535687	0.669756	0.269837	0.958429	0.988438	0.521754	0.938071
0.720411	1.10051	1.30268	0.678786	0.299367	1.08918	1.01614	0.418121	1.07915
0.851472	1.39753	0.93784	0.981209	0.470268	0.403231	1.25105	0.713389	0.869469
1.16101	0.81565	0.888122	1.12742	0.403658	1.14187	0.915316	0.24888	0.977538
0.957547	1.20132	1.03815	0.620525	1.32157	1.55552	0.640241	0.147929	0.944671
0.89396	0.935533	0.217107	0.845096	0.258099	0.989491	1.1187	0.496585	0.813376
0.863695	0.951707	0.828569	0.934106	0.723113	1.25965	0.952766	0.53922	0.952546
0.729043	0.910277	0.812949	0.850752	0.616597	1.13916	0.758855	0.113154	1.00464
0.581135	0.922495	1.08088	0.974818	0.392271	1.14658	1.48283	1.05153	1.04624
0.807845	1.09292	0.328065	0.998993	0.367885	0.906121	0.653077	0.266885	0.879068
0.886292	0.460358	0.941495	0.919051	0.42524	0.740268	0.81542	0.622429	0.705305
0.990117	0.953881	1.04116	0.886018	0.51074	1.20044	0.742155	0.193091	1.08344
1.40069	1.00491	1.30934	1.14873	1.05427	1.30854	0.95397	0.406156	1.00294
1.03486	0.551891	0.981462	0.870803	0.389594	1.13308	0.855817	0.459689	1.19637
1.03846	0.912724	1.15172	0.833859	0.412167	1.17948	1.01936	0.824932	0.930642
0.807401	0.858658	1.46429	0.851826	0.336763	0.807644	0.742867	1.49846	0.928994
0.871162	0.750511	1.02193	0.955808	0.355204	0.772062	0.991093	0.340652	0.883932
0.85211	0.983856	1.29486	1.03441	0.528011	0.943384	1.40744	0.286668	0.949983
1.50689	1.21715	1.01116	0.716583	1.63069	1.3919	0.835815	0.581681	1.02087
1.00686	0.43937	1.02149	0.350698	0.290151	1.17466	0.739056	0.335551	0.957253
1.36837	0.944931	0.592201	0.820566	0.275255	1.29113	1.13317	0.478718	0.956783
0.869583	0.793271	0.361796	0.877399	0.299941	1.17793	1.49625	0.862603	0.685358
0.997393	0.983503	0.970139	1.13999	0.22976	1.10169	1.16724	0.719578	0.880626
1.14132	0.909206	0.455313	0.833255	0.633772	0.818913	0.925752	0.280842	0.765881
0.943329	1.24021	1.21773	0.988159	0.648438	1.57361	1.17397	0.901557	1.09332
0.714662	0.653729	0.934964	1.02139	0.347951	1.27203	0.812093	0.523296	1.23506
0.955232	0.950541	1.13666	0.77722	0.272714	1.20048	0.979985	0.677274	1.15186
0.965384	0.990525	0.44546	0.502755	0.453913	0.75954	1.09859	0.521702	1.22421
1.08738	1.00649	1.06258	0.79188	0.32629	1.12141	1.16613	0.405375	1.0236
0.755805	0.979189	0.770774	0.743019	0.718969	1.16859	1.00568	0.484867	1.13328
0.615223	0.843194	0.897926	0.540146	0.50552	1.36125	0.91743	0.913115	0.883848
0.907026	0.914147	1.2943	0.94099	0.41187	1.13752	0.988375	0.360391	0.858586
0.345124	1.0509	0.891182	0.773513	0.242086	1.1431	0.963612	1.11254	0.918856
0.927315	0.754803	0.815043	1.13512	0.242651	1.13197	0.879369	1.01799	0.874724
1.23143	1.2608	1.18439	0.954301	1.18828	0.740186	1.02442	1.35835	1.12592
1.27215	1.16007	0.96224	0.843479	0.531219	0.519028	1.10862	0.777553	1.11138
1.01568	0.432896	0.993163	0.903587	1.36027	0.771394	0.974713	0.490228	1.0144
0.984731	1.00612	1.17883	0.837146	0.550239	1.29704	1.34054	0.226567	0.923642
0.594719	0.731561	1.59787	0.953469	0.727528	1.00548	0.93617	0.959373	0.256561
1.19395	0.935944	0.825113	0.914253	0.504608	1.16335	0.724858	0.318434	0.863981
0.983834	0.910008	1.38291	0.800421	0.208298	1.54017	1.01916	0.492681	1.59915
0.529898	0.808556	1.13196	0.838322	0.634579	1.29402	1.19367	0.126926	0.997369
1.01337	1.09536	0.609348	0.820715	0.396556	1.18537	1.20776	0.590429	1.04182
0.688046	1.1259	0.945709	0.697002	0.300258	1.17114	0.922906	0.516975	0.925491
1.00209	0.853692	1.05146	1.13599	0.244008	0.808743	1.18051	0.253699	0.895071
0.948021	1.0226	1.20681	0.921597	0.148697	1.1713	0.749147	0.527011	1.24049
1.18121	0.998613	1.66404	1.17358	0.544395	0.995794	0.495531	0.266724	0.970408
0.846746	0.97476	1.25785	0.968468	0.697413	0.756445	0.857369	0.346728	1.41214
1.1277	0.860915	1.16492	1.49324	0.572004	1.08054	1.20181	1.04542	0.636804
1.01908	0.312093	1.26843	1.3355	0.613659	1.0796	0.824276	0.410912	1.03022
1.07725	1.00434	0.866035	1.12232	0.469142	1.97577	0.896282	0.977255	0.707116
0.917779	1.16665	0.887894	0.603477	0.261182	0.145671	1.05344	0.651588	0.723755
1.0709	0.459969	1.18221	1.32237	0.271058	0.729151	0.816924	0.459527	1.3949
0.731536	1.27105	0.993387	1.18052	1.03097	1.17649	0.754306	0.647359	1.26412
0.845564	0.821104	0.904339	1.39466	0.642305	1.02034	0.930122	0.165489	1.10266
1.29496	1.47414	1.02244	1.27016	0.915133	1.08918	1.07005	1.16087	1.17025
0.649251	0.427641	0.9917	0.664996	0.899891	1.00552	1.18215	0.345472	0.860109
0.983085	0.4766	1.07267	1.28434	0.452052	1.1605	0.717555	0.605037	0.999191
1.23723	0.62877	1.17113	0.971877	0.322485	0.924936	0.898036	0.717868	1.05004
1.26958	1.35084	1.31912	0.545646	0.553403	1.29555	0.935481	0.198758	0.813948
0.438966	1.17978	1.6634	1.14537	0.30756	0.479875	1.26105	0.277307	0.813779
0.803502	0.659027	1.2351	0.926336	0.475599	0.771104	1.43819	0.33418	0.777833
0.915407	0.988788	1.13387	1.0842	0.611401	1.08384	1.1327	0.431898	1.13312
0.536454	0.434075	1.36285	1.17825	0.391461	0.939118	0.956046	0.133629	1.06807
1.34051	0.949014	1.01734	0.77943	0.331369	0.606679	0.98783	0.38445	1.32055
0.428907	0.812773	0.999889	0.817425	0.649027	0.628373	0.939379	0.201476	1.35086
0.91218	1.04674	0.749753	1.27086	0.2727	1.02079	0.758169	0.925016	0.970039
0.959785	1.29432	1.22655	1.20943	0.447912	0.988906	0.24791	0.293583	0.937642
1.04569	0.940453	1.14065	1.35013	0.281918	0.599703	0.893859	0.244603	1.12149
1.04435	0.611156	1.04723	0.822159	0.491611	1.17247	0.919511	0.578008	0.50014
1.15027	1.23752	0.927758	1.2338	0.507027	0.845024	0.957022	0.941581	1.06914
1.07191	1.22641	0.936727	1.03017	0.437374	0.894383	0.864405	0.533455	0.984485
0.76459	0.728252	0.380814	1.31539	0.625491	1.06572	0.990614	0.592551	1.2295
1.02726	1.12957	0.399317	1.21719	0.349713	1.1428	1.112	0.661363	1.16032
1.23623	1.21195	1.33129	0.744778	0.28758	1.15455	0.90225	0.45385	0.96108
1.02513	1.33085	0.725412	1.45215	0.484632	1.08398	0.816817	0.593937	1.40279
1.37412	1.01831	1.05533	1.0164	0.644501	0.789915	1.20031	0.848827	1.07082
0.743512	1.20788	1.2453	0.493237	0.456433	1.00799	1.15043	0.162468	0.952417
0.62512	0.854413	1.2144	1.41945	0.906016	0.965733	0.903844	0.920683	1.01359
0.879802	0.933585	0.978143	1.62265	1.05121	0.945788	1.29399	0.525839	1.13347
0.951723	1.0566	0.978121	0.465898	1.06127	0.986369	0.737904	0.88686	1.27884
0.900506	1.20195	0.881154	0.372416	0.674823	1.18323	0.457232	0.620081	0.579325
0.909013	1.01055	0.908539	0.985013	0.618901	0.433549	1.24768	0.406329	1.16901
0.579563	0.985427	1.04283	1.09893	0.623135	0.938628	0.843013	0.434378	1.37128
0.848622	0.921082	0.924358	0.99969	0.393964	0.906635	0.893397	0.460291	0.691352
1.11328	0.936058	1.13815	1.04041	0.855661	1.0501	1.04489	0.415696	1.05572
1.39014	0.881129	1.00535	0.828641	0.405252	0.988513	0.987305	0.709791	1.01064
0.879653	1.2177	0.963347	1.08578	0.321069	1.12189	0.745875	0.270721	1.25714
1.11708	1.23419	1.00878	1.13607	0.470588	0.877058	0.962419	0.487541	1.23884
1.07903	0.557109	0.824842	0.894622	0.542878	0.353014	1.33316	0.942927	1.09858
0.871518	1.05728	0.782647	1.29432	1.16499	1.16475	1.00744	0.73071	0.651558
0.838758	1.59265	0.320196	1.20543	0.68897	1.07004	1.08449	0.335359	1.0691
0.753347	1.47103	1.02734	0.50268	0.541389	1.15572	1.07109	0.607522	0.843585
1.14839	1.22854	1.72911	0.826302	0.651824	0.91489	0.915121	1.15222	0.984727
0.673092	0.992745	1.26627	0.586657	0.357245	1.10407	0.787261	1.06348	1.08538
0.790098	0.991459	0.398455	1.50261	1.11166	1.02334	0.69589	0.321222	0.988077
1.09517	1.04937	0.734478	0.943014	0.277941	0.938711	0.662385	0.644284	0.857309
0.774143	1.05794	0.246805	0.587139	0.279419	0.978195	1.79197	0.246399	1.03231
1.34787	1.19861	0.587833	0.417235	1.10253	0.73992	1.06117	0.813286	1.23597
0.80445	0.944109	0.699608	0.901168	0.982301	1.18589	1.00237	0.519282	1.43046
0.409229	0.66659	0.442523	1.57616	0.693936	0.244854	1.11204	0.845806	1.12565
0.954386	0.243766	0.464513	0.939054	0.182923	1.03011	1.0786	0.614447	0.423561
0.948731	0.865298	0.971101	0.284311	0.11145	1.41382	0.840321	0.278193	1.27155
0.384626	0.680681	0.905341	1.2838	0.587322	1.15917	0.887347	0.183217	0.992115
0.522905	0.930246	0.688526	1.10178	0.854583	0.99912	1.07393	0.959038	0.552804
0.941682	0.905389	1.03749	1.21454	0.446021	0.989951	0.699568	0.223881	0.953238
0.98788	1.08365	0.598019	0.990667	0.902592	1.15753	1.0591	0.346863	0.809055
0.614014	1.06778	0.970924	1.10251	0.568486	0.827001	0.92396	0.87951	0.952013
0.80848	1.17901	0.98747	0.312251	0.726679	0.854633	1.01687	0.191772	0.846734
1.19893	1.18418	0.39814	0.587056	0.251071	1.138	1.21155	0.816211	0.619411
0.886836	1.04645	0.939804	1.05669	0.177613	0.980702	1.1453	0.213008	1.04873
1.81229	0.625513	0.920549	1.10666	1.16978	1.10346	1.10353	0.492491	1.01503
1.0996	0.654773	0.801829	1.25565	1.11808	0.920215	0.475979	0.394911	1.09447
0.854508	0.843069	0.971319	0.635752	0.689917	0.982069	1.34313	0.50481	0.809919
0.946436	1.21089	1.26714	1.09612	1.07123	0.953391	1.02401	0.196753	1.3812
0.999372	1.71321	1.16763	0.350104	0.374566	1.09683	1.0685	0.963465	1.16459
0.898864	0.91637	0.999398	1.11363	0.535813	1.08607	0.803288	0.861826	1.18439
0.489668	0.912885	1.10943	0.692133	0.384055	0.844516	0.964633	1.33763	1.14921
0.843382	0.787837	1.15168	0.978277	0.430091	0.853829	1.06754	0.674114	1.16209
1.00893	1.02055	1.12956	0.433227	0.892897	1.07971	1.17891	0.218396	1.05356
1.17379	1.19824	1.15065	0.963441	0.469113	0.843938	0.993111	0.859973	1.31019
0.8824	1.20437	0.605456	0.891316	0.439836	0.719774	0.808242	0.326673	0.816671
0.968504	1.15002	1.17665	0.249673	0.360276	0.596284	1.18228	0.248252	0.973006
0.9607	1.19954	1.03435	0.261678	0.500908	1.3983	1.2409	0.366982	0.854388
1.02634	1.10423	1.2135	0.793323	0.487209	0.925937	0.837726	0.956163	1.64599
1.03399	1.04529	0.623865	0.784409	0.626534	1.07266	0.804343	1.22186	0.959914
1.16585	0.663229	1.01211	0.506548	0.588723	0.901289	0.849918	0.984379	0.901773
1.04902	0.909142	0.956215	0.272403	0.12867	0.954112	0.779592	0.47037	0.964889
1.02795	1.12471	0.891708	1.64977	0.677318	0.795698	0.819845	0.481235	0.924841
1.3041	1.11413	0.88279	0.205721	0.386687	1.1182	1.36759	0.814743	1.38654
0.87305	0.657255	0.471831	1.30308	0.311045	0.935948	1.16207	0.958918	0.775664
1.03727		1.25551	1.13609	0.449265	1.09528	0.73995	0.847169	1.18774
0.707131		0.874537	1.2072	1.28927	1.02379	1.00882	1.05192	1.34522
0.846241		0.825782	1.16069	0.289586	1.13889	0.929753	1.22109	0.941606
1.00452		1.13617	0.392642	0.334709	0.820484	1.12178	0.95597	0.968002
0.966248		0.99454	0.709539	0.301106	0.324464	1.5582	0.267527	0.556709
0.890485		1.0094	1.03079	1.02368	0.664318	0.877153	0.524438	0.7401
0.988276		0.928986	1.20458	0.443072	0.690806	1.18336	1.0425	1.01261
0.915748		1.41233	0.706542	0.325308	0.790955	0.978317	0.937194	0.909164
1.0646		1.11886	1.29442	0.926163	0.809295	1.14887	0.803903	1.02055
0.973014		0.957433	1.29286	1.00215	0.846035	0.515547	0.754013	0.805832
1.04307		1.16581	1.27154	1.0631	0.837124	0.272974	0.511593	1.08981
1.08563		1.23955	1.45876	0.32401	1.03127	0.801907	0.221133	1.34242
0.811459		0.963617	1.2604	0.964685	0.739123	0.646443	1.00629	0.659078
1.07263		0.880888	1.28634	1.1625	1.76582	0.741999	0.594639	0.767398
0.976043		1.07132	1.28898	0.233165	0.347522	1.02185	0.203202	0.793261
0.921534		0.830487	0.183234	0.636282	0.977183	0.853858	1.13055	1.27134
1.13152		1.01737	0.321772	0.466112	1.20421	1.22315	0.255112	1.04102
0.803741		0.973592	1.08482	0.201573	1.39445	0.993754	0.310072	1.73055
0.989929		0.804411	0.84182	0.634594	0.999665	1.08421	0.104055	1.30759
1.07142		1.41428	0.236798	0.966107	0.709887	1.00597	1.42291	1.55793
0.942167		0.980732	1.6397	0.230624	1.07163	1.2796	0.865392	0.960058
1.04046		1.01376	1.68928	0.56819	0.767265	1.07779	0.562134	0.870422
1.3559		1.03826	0.997775	0.487663	1.20001	0.982177	0.389996	1.04357
1.03715		1.3546	1.04889	0.145977	1.21064	1.06332	0.568762	0.920362
0.973536		1.07143	0.990139	0.258366	0.644111	0.820919	0.67946	1.1768
1.19851		0.997322	0.681091	1.04987	1.06513	0.892145	0.856867	1.04663
0.799462		1.06241	1.23565	0.352922	1.12134	0.822427	0.439899	0.755219
0.853967		1.02643	1.04478	0.962124	0.991462	0.920482	0.430972	0.92494
0.942302		0.911875	1.07724	1.00367	1.39017	0.802371	0.570422	1.13488
0.8428		1.00858	0.560302	1.06233	1.11411	1.18289	0.271356	1.26934
0.96479		1.1179	1.02661	0.203381	1.05159	1.05902	0.859798	1.04518
0.287803		0.728704	0.719593	0.88722	0.983457	0.842764	0.527317	0.692813
0.996071		1.15922	0.407964	0.531458	0.676837	0.995547	1.0032	0.95526
0.56246		1.05063	1.14869	0.299391	0.90603	1.24674	0.386755	0.864945
0.624275		1.10935	2.01724	0.261924	0.964277	0.39352	0.311135	1.12532
1.14453		0.988754	1.11539	0.828586	0.994912	0.289459	0.646006	1
1		1.06189	2.11553	0.461298	1.07243	0.920763	0.413156	1.13632
1.04781		1.2266	0.864337	0.303115	1.21479	0.639202	0.323307	1.13345
0.946694		1.1906	1.53864	0.33831	1.17	0.25387	0.323386	1.27545
0.783165		1.08588	0.252484	1.20737	0.976405	0.667916	0.479644	0.669914
0.811487		0.881245	1.50518	0.17301	1.35972	0.262427	0.295455	0.696012
0.803696		1.12896	1.28111	0.267536	0.35116	0.785114	0.221163	1.2788
1.08751		1.12623	0.565062	0.725872	0.841911	1.0448	0.3595	0.858603
0.821623		0.57016	0.538858	0.320733	1.01259	0.883073	0.241854	0.867266
0.879782		1.13657	0.254281	0.424508	1.20332	0.980622	0.163323	1.0679
1.07411		1.00925	0.296553	0.965659	0.286159	0.372285	0.19121	1.13334
1.16109		0.784274	1.03002	0.724966	0.956402	0.439288	0.300055	0.956321
0.997026		0.944492	1.07153	0.211941	0.493649	1.22505	0.332196	1.03525
0.422899		1.0519	1.10288	0.578222	0.835486	0.806975	0.25771	1.18792
1.61554		0.995688	1.69566	0.168831	0.596371	0.35649	0.579294	0.442496
0.812757		1.25265	1.33897	0.438504	0.65614	0.977097	0.197711	1.45062
0.932615		1.10475	1	0.48409	1.04892	1.04899	0.328812	0.691425
1.36435		0.968688	1.38307	0.228561		1.04995	1.51154	1.00331
1.35932		1.52065	0.831663	0.699259		1.18003	0.327	1.10499
1.09938		1.00688	1.23731	0.626111		1.00194	0.258084	1.19886
1.03392		0.993245	1.41103	0.436372		0.542639	0.120306	1.05001
0.879918		1.31002	0.790919	0.255448		1.11893	0.818277	0.857608
1.0178		0.826722	1.38459	0.724004		0.348706	0.393111	1.11049
0.87533		0.35001	1.02636	0.860267		0.938437	0.405632	0.857033
0.565069		1.03863	1.19511	0.299157		1.08618	0.172114	0.856144
0.762802		1.2278	1.31544	0.468276		0.537229	0.377696	0.876901
0.901886		0.901686	1.27088	0.363179		1.0692	1.25419	0.90854
1.39594		1.33394	1.04465	0.48894		0.840312	0.923286	1.69818
1.46528		1.17368	1.31831	0.210132		0.995618	1.13981	1.08351
0.95738		0.553595	1.06623	0.678132		1.15854	0.350328	1.00197
0.312013		1.16259	1.22597	0.141092		0.989823	0.204995	1.01086
0.24826		0.931839	0.243453	0.351344		0.36301	0.353787	1.22617
0.545518		1.5041	1.03618	0.430951		1.354	0.43284	1.01154
0.780937		0.871797	0.243164	0.772561		1.01795	1.07015	0.936771
0.600927		1.13975	0.937573	0.999472		0.501929	0.134578	1.13711
0.674376		1.00048	0.9845	0.506537		0.964362	0.410377	0.965762
0.463402		0.795933	1.05405	0.729697		0.687318	0.201744	1.23238
0.206668		0.939845	1.16	0.292017		0.931959	0.273273	0.730229
0.571627		1.00768	0.38217	0.873729		0.84041	0.196802	1.03463
0.977402		0.811481	1.28033	0.766933		0.804928	0.826105	1.00337
1.42799		0.71783	1.12403	0.876883		0.436952	0.384566	0.923158
1.11057		1.11176	1.21812	0.118457		0.992392	0.431872	0.971458
0.781107		0.387269	1.05923	0.68677		0.423713	0.393131	0.933153
0.819298		1.03722	0.999743	0.240311		1.1913	0.666849	1.54887
1.05276		0.811608	1.22813	1.04512		0.898265	0.331309	1.0081
0.984363		1.19769	1.24012	0.65696		0.52834	0.29674	0.937698
0.777972		0.933161	0.808602	0.851283		0.647633	0.559193	0.923186
0.892268		1.03655	1.15796	1.09747		0.510515	0.732172	0.520205
0.936298		1.28077	1.50279	0.618269		0.886382	0.473362	1.05892
1.09717		1.02448	0.852043	0.266872		1.00347	0.723759	1.30338
1.20646		0.585224	0.879462	1.01464		1.1041	0.473696	1.10048
0.730754		0.701173	1.35279	0.845682		1.0004	0.301007	0.902557
1.29548		0.872457	1.05074	0.612857		1.03194	0.263033	1.69874
1.17881		1.70462	1.28336	0.21879		0.709602	0.368277	0.901032
0.410635		0.545542	1.29936	0.274124		1.14918	1.02413	1.06745
0.705641		0.804166	1.25741	0.239642		1.10647	0.247585	1.23695
0.71008		0.529979	1.1384	0.413518		0.484499	0.628309	1.12664
0.587221		1.05028	1.18888	0.602754		0.690764	1.44248	0.966019
1.12414		0.388314	0.709903	0.466357		0.833314	0.162953	1.4332
1.27273		0.916648	1.53872	1.04781		0.629591	0.239652	1.03593
0.858806		1.0317	0.288303	0.735867		1.04693	0.427612	1.52934
1.30522		0.365885	1.47225	0.970689		1.19669	1.08273	1.06258
1.06319		0.786417	1.07327	0.294838		0.784485	0.351281	1.16423
0.360708		1.0815	1.11652	0.469782		0.493588	0.999848	1.01023
0.976515		1.27608	1.01866	0.35368		0.87297	0.234778	0.817499
1.01738		0.834845	0.638867	0.388911		0.582551	0.588695	0.911053
1.10077		0.882817	0.801581	0.968696		1.06021	0.300035	0.967817
0.95388		0.452319	0.787664	0.358389		1.15943	0.248091	0.999818
0.778993		1.29709	0.982527	0.203865		0.591192	1.02695	0.76009
1.07039		0.943843	0.885239	0.336093		0.763382	0.745884	0.611703
0.41082		0.707367	1.27383	0.388468		0.368253	0.810582	0.582314
0.780441		0.937017	1.39454	0.20374		0.542506	0.686757	0.731479
0.394912		1.01329	0.912577	0.757906		1.15589	0.445903	1.06148
0.964241		1.09445	1.06358	0.540546		1.04413	0.345724	1.14045
0.74807		0.971283	1.29015	0.2981		0.886997	0.393307	1.1495
1.07736		1.51578	0.767613	0.254331		1.1864	0.130033	1.01618
1.01162		0.787904	1.19143	0.294461		0.921711	0.4375	0.994938
0.304212		0.818419	1.27581	0.857688		1.12718	1.06882	1.18802
1.19755		1.02457	0.751103	1.13121		0.865878	0.574065	1.01692
0.967587		1.56144	1.04403	0.241418		0.342411	0.339647	1.05041
0.824514		1.20141	1.37525	0.494864		0.923823	0.50781	1.90091
1.16959		0.955059	1.43258	0.737502		1.31912	0.329919	0.90925
1.08824		1.41531	0.610519	0.488261		0.362611	0.219619	0.999003
0.407721		0.800376	1.38593	0.0945071		0.70098	0.664118	1.59781
0.972076		0.319544	0.743473	0.667932		0.736106	0.75041	1.19645
0.848527		0.931683	1.37762	0.486596		0.417692	0.895114	1.20379
0.932999		1.15394	0.396567	0.424614		0.717042	1.72575	1.09201
0.56477		1.21142	1.5049	0.575968		1.21237	0.644669	0.88909
0.708654		1.05132	0.215272	0.565625		1.22131	0.760702	1.22503
0.762695		0.869839	1.01219	0.450959		0.808313	0.728212	0.87756
0.157112		0.672936	0.713172	1.64371		1.99408	0.713943	0.890538
0.358971		1.0593	0.573384	0.235487		0.772496	0.534706	0.992462
1.50385		1.23876	1.20553	0.298677		0.658365	0.802643	1.12964
0.785082		0.571386	0.683961	0.436207		0.951738	0.251733	1.1899
0.911392		0.963045	1.04767	0.462995		0.922734	0.383738	0.888291
0.738851		1.07065	0.950577	0.405644		0.351911	1.0293	1.07233
0.914276		0.879556	1.06102	0.399593		0.482312	0.750309	1.1974
0.221138		0.901985	0.790305	0.203696		0.489192	0.0882341	0.993955
0.845775		1.04686	0.3865	0.396238		0.746853	0.111268	0.827394
0.882098		1.02843	1.7409	0.205151		0.938773	0.301997	1.00683
1.00201		0.971003	0.988319	0.924603		0.568598	0.268949	0.861995
0.896392		0.72351	0.859341	0.316089		1.34793	0.514247	0.368425
1.30113		0.883879	1.51662	0.489192		1.54555	0.576152	1.16653
1.03154		0.664396	1.50605	0.261839		0.39689	0.390216	0.560033
1.16317		1.18566	0.994274	0.869662		1.13437	0.309095	0.186052
1.2029		1.28703	1.18547	0.882031		1.2935	0.840085	1.00582
0.937621		0.959335	1.2356	0.277699		1.1268	0.437554	1.07257
0.259776		0.96874	1.0582	0.692191		0.919674	0.178392	1.07177
0.960182		0.909982	0.95293	0.462131		0.369579	0.434364	1.35018
1.10584		0.840885	1.37701	0.754616		1.0678	0.311599	0.752025
0.854553		0.998827	0.870385	0.48069		0.739659	0.641297	1.0253
1.02603		0.747976	1.24641	0.610229		0.557431	0.304524	0.973564
1.06397		1.07242	0.347093	0.318835		1.50673	0.336586	1.24464
1.12655		0.845557	0.959851	0.464404		1.14646	0.879077	1.20733
0.582662		1.06183	1.16343	0.197087		0.963471	0.279834	1.04897
0.97139		0.954419	0.78302	0.487935		1.24975	0.818348	0.555889
1.26647		1.05091	0.319894	0.162736		0.946383	0.328811	0.985507
0.961769		0.944339	0.767416	0.561543		0.917085	1.05437	0.996248
0.644063		0.961809	1.44888	0.984928		0.533752	0.351959	1.11364
0.878365		0.952506	0.943174	0.570509		0.828372	0.967534	0.358459
0.898864		1.04543	0.967078	0.192008		1.24139	0.435462	0.796724
0.981215		0.977588	0.83082	0.303858		0.41744	0.400637	1.23272
1.22572		0.892979	1.08808	0.598963		1.43214	0.332642	0.970195
1.03804		1.11944	1.15778	0.254992		0.841	0.773579	0.70143
0.70509		1.21183	0.982639	0.208843		1.03428	0.589765	0.962894
0.837836		1.31977	1.47725	0.968218		0.692257	0.451315	1.01714
1.15535		1.08082	1.08611	0.29407		0.700588	0.376942	0.738653
0.609029		0.815897	0.818034	0.3433		0.97925	1.17458	1.02801
0.911573		1.06745	1.03162	0.153557		0.879971	1.08546	1.05699
1.1215		0.96715	0.965672	0.577565		1.08157	0.438545	0.934046
0.762546		0.851243	1.55321	0.58003		0.792303	0.315436	1.58655
0.883577		1.15844	0.999141	0.861297		0.963185	0.143612	0.509321
0.923255		0.998154	0.997631	0.251617		1.02553	0.47455	1.23239
0.522114		0.867439	0.983713	0.455262		0.941754	0.213999	1.00952
0.49914		0.604034	0.727892	0.566766		1.02009	0.315893	0.925338
0.845303		0.944663	0.781275	0.140474		0.919833	0.619472	1.23175
0.875299		1.45556		0.549311		0.903399	0.758284	1.01156
0.396602		0.994323		0.137847		0.849863	0.515348	0.746518
0.909964		0.813474		0.841527		1.11563	0.557827	1.10802
0.886417		0.985372		0.378208		0.855548	0.946053	1.01977
0.768051		0.91602		0.717897		0.99874	0.40718	0.660246
0.716125		1.14781		0.722567		0.859406	1.11362	1.01248
0.970225				0.497665		0.950701	0.672145	1.00518
1.03141				0.619184		1.02123	0.378025	0.914779
1.17991				2.42414		1.18767	0.413167	0.417574
0.978049				0.221698		1.79754	0.714683	1.02045
1.0634				0.463191		0.8126	0.517982	1.22202
0.901543				0.457696		1.58093	0.261313	1.07343
1.11293				0.202788		1.22808	0.461539	0.928546
0.79285				0.261225		1.14125	0.951289	0.308423
0.816938				0.901676		1.09883	0.523522	0.980772
1.04558				0.132596		1.0659	1.05092	0.69215
1.32276				0.614587		1.19497	1.15279	1.06744
0.877887				0.303773		0.871579	0.460405	0.782847
1.07377				0.5492		0.523567	0.72926	0.394564
0.88727				0.552042		0.957061	0.262458	0.862978
0.959597				0.365846		1.1101	0.18268	0.655085
1.33225				0.435912		1.0152	0.36668	1.29183
0.455726				0.473124		0.811828	0.265356	0.411868
0.791393				0.58907		1.40645	0.104203	0.888141
0.927814				0.806236		1.41084	0.538524	1.24383
0.766272				0.388704		1.198	0.452288	1.21665
0.606861				0.136819		0.623588	1.01595	0.870104
0.992839				0.553956		0.964364	0.311205	1.01874
1.07879				0.507574		1.06097	0.534962	1.01834
1.10565				0.391288		1.22231	0.275288	1.06115
0.992415				0.694498		1.00728	0.615868	1.10793
0.7318				0.483341		1.17245	0.949748	0.783731
1.15486				0.460612		1.08263	0.465988	0.836793
1.18438				0.440321		1.09958	0.9137	0.968756
0.768227				0.492167		0.713306	1.00678	0.49334
1.15079				0.169055		1.65956	0.515327	0.567228
0.93037				0.385188		1.0096	0.375688	1.08501
1.15479				0.327271		0.626571	0.389317	0.824159
0.347253				0.569902		0.517784	0.458402	0.686975
0.700615				0.92263		0.966589	0.442659	0.665399
1.29906				0.641101		1.84197	0.271421	0.79419
0.884364				0.981426		0.988083	0.158893	0.458401
0.526091				0.875081		0.74012	0.521536	0.990714
1.0465				0.851208		0.854537	0.518221	0.360295
0.959681				0.706337		1.25992	1.00853	0.568055
0.927404				0.624104		0.91576	0.719756	0.186311
0.711341				0.274298		1.35549		0.393404
1.02324				0.509134		0.92543		0.308406
0.765899				0.918967		1.04906		0.32
0.948424				0.430868		0.806017		0.90218
0.941545				0.210346		0.631021		0.982698
0.959265				0.703297		0.572648		0.4487
0.708167				0.376098		0.684221		0.867282
0.35607				0.319955		0.80694		0.666415
0.315874				0.602874		1.04793		0.356931
1.02164						0.856174		0.255253
0.943129						0.981456		0.945652
0.694816						1.11632		0.457944
0.866234						1.18498		0.938261
0.878579						1.0836		0.497556
0.980511						1.09721		1.24735
1.11992						1.32932		0.333533
0.901858						0.985895		0.313204
0.791437						1.14398		0.492899
0.915305						0.99468		1.06644
0.436697						1.16027		0.750874
1.0549						1.21404		0.323281
0.783175						0.974018		0.547957
0.96223						1.09867		0.842097
1.05717						1.19968		0.602991
1.1469						1.11813		0.432634
0.961053						0.930792		0.475673
0.819536						1.20765		0.336129
0.769572						0.634814		0.437722
0.33326						1.05711		1.77456
0.736827						0.867166		1.02245
1.16089						0.646524		0.976765
0.30015						0.92		1.02266
1.01023						1.2562		1.02838
0.0866282						1.108
0.562491						0.939648
0.383622						1.11633
0.865184						1.01911
1.20675						1.06632
0.461559						1.23064
0.40251						0.4034
0.333333						0.999332
0.895993						0.891185
1.01693						1.04498
0.430577						1.30341
0.981092						0.609306
0.997182						1.47026
0.513968						1.04625
0.863175						1.2791
0.935904						0.93731
1.15041						0.352308
0.80785						0.86094
0.845043						1.13115
0.387405						0.920267
1.29073						0.943668
0.437151						1.18457
0.60297						0.366528
1.07729						0.741156
0.704584						1.25422
0.46586						0.530294
1.16752						0.709468
						1.46501

## Sheet: 1e
siLuc	siLuc + ConA	siLuc + NAC	siLuc NUC	siBRCA2	siBRCA + ConA	siBRCA2 + NAC	siBRCA NUC	siBRCA2 NUC mirin
0.325421	0.407122	0.761551	0.390875	0.646094	0.725148	0.520102	0.149897	0.396672
0.338529	0.68999	0.78417	0.9104	0.117461	0.406298	0.658469	0.185494	0.428586
0.340677	0.737673	0.788305	0.934593	0.163134	0.431102	0.683565	0.219436	0.450299
0.465841	0.819226	0.791968	0.941475	0.265142	0.473913	0.747402	0.306504	0.46413
0.570025	0.835582	0.82469	0.98467	0.272327	0.50149	0.771513	0.31197	0.482843
0.647944	0.865015	0.884761	0.998918	0.278579	0.594663	0.797105	0.322577	0.484357
0.732908	0.870553	0.921832	0.941074	0.286153	0.629443	0.908207	0.342723	0.544289
0.737278	0.892147	0.930906	0.882915	0.315373	0.631358	0.963518	0.364036	0.593583
0.741661	0.926985	0.962142	0.882184	0.325724	0.648785	0.970053	0.376978	0.609689
0.760313	0.949153	0.974712	0.824398	0.341352	0.669704	0.97066	0.393663	0.642474
0.835959	0.955359	0.969406	0.765227	0.346713	0.67881	0.971523	0.395349	0.767002
0.837574	0.971593	0.956349	0.713658	0.350363	0.688106	0.984367	0.402491	0.784084
0.857368	0.980725	0.935754	0.708399	0.367863	0.716118	0.991011	0.423987	0.837862
0.862982	0.971623	0.924086	0.406149	0.394321	0.717225	0.994222	0.427605	0.840399
0.870769	0.954371	0.913802	0.445964	0.403939	0.735993	0.995097	0.432971	0.849469
0.894473	0.954292	0.912495	0.530061	0.413479	0.759881	0.989653	0.435366	0.866547
0.905273	0.947552	0.872747	0.736796	0.430259	0.770422	0.977276	0.458896	0.867365
0.921108	0.943767	0.872741	0.738406	0.43585	0.789761	0.958758	0.464908	0.869813
0.922645	0.943292	0.842751	0.822663	0.447142	0.789919	0.953315	0.512345	0.882772
0.934464	0.940233	0.792424	0.850474	0.44944	0.79541	0.9527	0.570249	0.888413
0.935084	0.934304	0.787797	0.870846	0.453743	0.801726	0.951731	0.745198	0.903313
0.94865	0.930551	0.73051	0.88322	0.456284	0.815417	0.944398	0.777542	0.935804
0.95327	0.92193	0.127835	0.887839	0.470611	0.817199	0.915631	0.947592	0.945118
0.956355	0.92177	0.200611	0.896841	0.481132	0.824305	0.891173	0.945954	0.953498
0.979768	0.898804	0.696049	0.898292	0.485359	0.834374	0.884115	0.906567	0.966672
0.992014	0.86844	0.789185	0.907563	0.490214	0.837295	0.837454	0.897188	0.986511
0.995206	0.856019	0.79158	0.909222	0.499514	0.838265	0.828122	0.864746	0.987718
0.972015	0.852778	0.82729	0.988414	0.499728	0.83937	0.802253	0.824645	0.998978
0.960267	0.827563	0.844875	0.984514	0.500919	0.839954	0.783009	0.785738	0.999411
0.95988	0.77706	0.925101	0.968183	0.501694	0.844173	0.779285	0.783099	0.99426
0.956411	0.774548	0.934241	0.920689	0.506617	0.845452	0.745408	0.726204	0.992188
0.948479	0.745428	0.961258	0.872053	0.50962	0.850498	0.738811	0.698374	0.978676
0.934894	0.726948	0.96172	0.866266	0.530215	0.853606	0.6	0.662849	0.973212
0.926093	0.703751	0.970915	0.85035	0.5341	0.855729	0.512548	0.649865	0.970079
0.921765	0.671438	0.972132	0.835313	0.554984	0.856835	0.197233	0.64913	0.948158
0.909191	0.648892	0.978276	0.81224	0.570501	0.859229	0.390402	0.648425	0.935925
0.895511	0.583182	0.969963	0.788609	0.585693	0.862887	0.595357	0.602841	0.922729
0.884102	0.564617	0.968489	0.755931	0.590228	0.868709	0.596987	0.589296	0.921012
0.875021	0.531223	0.964066	0.70869	0.598208	0.870662	0.611464	0.585356	0.890448
0.862505	0.495052	0.945866	0.625704	0.603505	0.871945	0.630133	0.579892	0.8884
0.848093	0.382763	0.903621	0.594116	0.609453	0.872793	0.726078	0.555306	0.886651
0.831736	0.454902	0.854077	0.562376	0.61214	0.877104	0.775232	0.529187	0.886047
0.83074	0.562227	0.847807	0.488475	0.623817	0.877387	0.80163	0.51145	0.882938
0.802487	0.646821	0.844978	0.349132	0.665165	0.878015	0.849036	0.415172	0.882448
0.795325	0.74294	0.706887	0.401826	0.669638	0.886521	0.856071	0.402831	0.863593
0.773157	0.754162	0.693865	0.759817	0.694004	0.888007	0.858113	0.345479	0.839643
0.760962	0.764373	0.630496	0.831317	0.703855	0.893648	0.891159	0.26747	0.818318
0.717188	0.764608	0.520948	0.895512	0.705821	0.895424	0.892265	0.221289	0.809296
0.619577	0.76974	0.484726	0.934212	0.706574	0.895981	0.912426	0.238635	0.807511
0.594868	0.786035	0.480794	0.944936	0.711105	0.898005	0.930626	0.349377	0.801818
0.546765	0.804307	0.453519	0.954829	0.713867	0.901771	0.936047	0.355424	0.796835
0.439314	0.818104	0.451783	0.999123	0.788591	0.904058	0.94096	0.361797	0.783033
0.313735	0.829174	0.438764	0.990691	0.824164	0.904145	0.957398	0.519869	0.781554
0.292835	0.830177	0.376978	0.982271	0.838151	0.909479	0.973254	0.554863	0.775046
0.438272	0.83171	0.2862	0.967711	0.851363	0.919521	0.982031	0.603875	0.753354
0.453912	0.832155	0.303276	0.917916	0.858101	0.919527	0.978247	0.604973	0.710258
0.580434	0.85722	0.404649	0.902551	0.863935	0.9201	0.937129	0.622745	0.700231
0.623932	0.888412	0.530477	0.879479	0.891992	0.920352	0.920406	0.702717	0.678828
0.658198	0.888517	0.68737	0.867272	0.909303	0.926071	0.914806	0.761787	0.670779
0.659694	0.890343	0.789806	0.861949	0.923188	0.928167	0.875454	0.796231	0.616235
0.670926	0.891901	0.798441	0.842728	0.935056	0.931668	0.867963	0.800111	0.509737
0.717458	0.893969	0.80614	0.83494	0.958598	0.933534	0.848067	0.82969	0.397929
0.741134	0.900367	0.813044	0.816988	0.961056	0.937048	0.847542	0.835035	0.303171
0.796532	0.904247	0.853689	0.793183	0.969042	0.951414	0.840891	0.837017	0.299399
0.806253	0.905829	0.861604	0.790888	0.950986	0.955861	0.831822	0.840659	0.272431
0.821108	0.90595	0.869367	0.735903	0.919265	0.957024	0.810959	0.862873	0.156033
0.852036	0.90948	0.882999	0.728873	0.909658	0.957505	0.804513	0.990424	0.130566
0.859534	0.910563	0.892252	0.640517	0.897928	0.958689	0.763395	0.939801	0.290366
0.863029	0.911113	0.898584	0.584746	0.888531	0.964505	0.750932	0.929286	0.650164
0.880426	0.92245	0.904617	0.51274	0.881206	0.983397	0.740527	0.884467	0.773158
0.883062	0.922529	0.930698	0.507514	0.860736	0.985128	0.708096	0.884351	0.796253
0.885525	0.925174	0.931363	0.399926	0.840186	0.986657	0.702112	0.829622	0.854361
0.913616	0.944648	0.940717	0.140418	0.819896	0.986701	0.494514	0.78038	0.894597
0.923496	0.951064	0.946312		0.800342	0.991917	0.455443	0.756848	0.911178
0.929819	0.96023	0.983838	0.244647	0.786094	0.994653	0.373691	0.753548	0.936504
0.93308	0.970232	0.991703	0.468317	0.736369	0.998019	0.175241	0.744308	0.936602
0.933105	0.971956	0.983386	0.514591	0.732199	0.99943	0.602388	0.738661	0.944373
0.949289	0.973533	0.958543	0.736483	0.723442	0.997068	0.723185	0.683004	0.963186
0.953267	0.976273	0.948688	0.861546	0.716436	0.994724	0.759359	0.671469	0.968438
0.992439	0.979353	0.930615	0.895413	0.710656	0.986389	0.774469	0.636044	0.979673
0.997828	0.983509	0.9234	0.913129	0.678308	0.98439	0.787251	0.597235	0.964571
0.963494	0.989515	0.920647	0.947072	0.647813	0.984285	0.798693	0.578213	0.950442
0.959742	0.992392	0.887237	0.951545	0.624094	0.982171	0.822213	0.570469	0.936783
0.954362	0.993985	0.849946	0.995473	0.593633	0.978189	0.82679	0.562161	0.934348
0.902747	0.994358	0.846317	0.990514	0.591918	0.972682	0.830009	0.552062	0.921991
0.887915	0.999658	0.823065	0.985965	0.580433	0.971326	0.852794	0.539286	0.906343
0.881971	0.997794	0.821583	0.97188	0.580376	0.970733	0.856484	0.529572	0.904564
0.857171	0.987053	0.791572	0.956339	0.578311	0.968696	0.865467	0.515525	0.898831
0.740716	0.983414	0.750391	0.951786	0.546386	0.967434	0.871412	0.494871	0.89439
0.585901	0.97246	0.514505	0.949031	0.537658	0.953987	0.894372	0.488661	0.87808
0.370859	0.963678	0.429236	0.926945	0.531746	0.937703	0.89858	0.469352	0.875965
0.367725	0.95261	0.297526	0.925181	0.52584	0.924343	0.901033	0.426565	0.859517
0.610321	0.94769	0.4067	0.910755	0.513589	0.923873	0.908066	0.422848	0.84801
0.845511	0.937962	0.436896	0.89998	0.512089	0.921908	0.959538	0.366457	0.799228
0.864891	0.937719	0.521086	0.896479	0.504895	0.920068	0.966009	0.342943	0.787765
0.86915	0.935744	0.684245	0.874921	0.469709	0.916014	0.993336	0.312515	0.740509
0.880092	0.927563	0.717687	0.872762	0.468514	0.906111	0.998221	0.230931	0.509153
0.903071	0.916982	0.733045	0.807445	0.454165	0.904431	0.99876	0.224483	0.452229
0.907568	0.904006	0.832101	0.792325	0.436	0.896415	0.999241	0.214874	0.335832
0.938942	0.903551	0.872999	0.778135	0.434299	0.880915	0.98438	0.220342	0.289043
0.953863	0.901912	0.892446	0.77177	0.431711	0.873816	0.963179	0.260697
0.957997	0.899892	0.921597	0.696429	0.424936	0.865959	0.939799	0.297649
0.965344	0.89564	0.938261	0.644455	0.421667	0.861135	0.926761	0.323467
0.976535	0.892512	0.949994	0.277418	0.410912	0.858646	0.900128	0.327371
0.997796	0.885408	0.959688		0.386707	0.850986	0.873113	0.436072
0.990762	0.884851	0.982038		0.379833	0.819199	0.861534	0.445514
0.987856	0.882853	0.977346		0.374674	0.818097	0.765123	0.497205
0.972684	0.882244	0.967834		0.35349	0.799467	0.758509	0.513978
0.968698	0.881717	0.951386		0.341967	0.737448	0.751464	0.523279
0.963131	0.873958	0.941176		0.338708	0.707614	0.677217	0.535485
0.948819	0.869986	0.909334		0.31858	0.672432	0.665652	0.536041
0.944612	0.850858	0.904754		0.317201	0.664782	0.655781	0.710682
0.932358	0.848742	0.902054		0.312139	0.651922	0.410564	0.767062
0.916973	0.847943	0.891924		0.305161	0.633028	0.388594	0.860084
0.91077	0.847442	0.871704		0.257862	0.628938	0.136735	0.88404
0.882754	0.84516	0.797565		0.195496	0.582064	0.292535	0.909059
0.86959	0.843409	0.790225		0.151889	0.569201	0.378704	0.912031
0.86673	0.837588	0.762655		0.134531	0.559672	0.446009	0.913146
0.848937	0.834206	0.522717		0.114568	0.534749	0.480234	0.953191
0.847793	0.833696	0.366459		0.12902	0.509827	0.505898	0.966458
0.847467	0.819671			0.274894	0.508904	0.52051	0.992266
0.843055	0.811418			0.373709	0.44498	0.522542	0.781174
0.821845	0.806599			0.44189	0.36571	0.568248	0.726384
0.806267	0.796745			0.513058	0.250412	0.622376	0.695101
0.785527	0.785647			0.546023	0.217951	0.637535	0.689982
0.74402	0.766305			0.588832	0.454596	0.667406	0.528601
0.734375	0.764026			0.595996	0.530336	0.721057	0.444898
0.697405	0.757344			0.611975	0.585623	0.740485	0.414879
0.691024	0.756265			0.687358	0.635353	0.749029	0.398218
0.654652	0.747394			0.69545	0.644855	0.754719	0.392286
0.646279	0.733916			0.704503	0.703784	0.77841	0.313314
0.571243	0.715475			0.748196	0.722954	0.814709	0.310945
0.529301	0.710739			0.806869	0.756893	0.83651	0.294153
0.509434	0.707955			0.85312	0.763221	0.84021	0.29389
0.480531	0.690609			0.869242	0.763977	0.840452	0.288389
	0.678015			0.910296	0.780117	0.841727	0.286761
	0.582947			0.927896	0.811499	0.846367	0.122219
	0.580297			0.929536	0.856354	0.850054	0.168247
	0.563366			0.869092	0.859118	0.851867	0.183357
	0.55085			0.821944	0.870516	0.872128	0.206714
	0.497204			0.811175	0.876785	0.880193	0.227178
	0.482599			0.718389	0.886274	0.890483	0.312573
	0.47281			0.636899	0.893578	0.892808	0.317127
				0.635126	0.920512	0.895897	0.344754
				0.629647	0.934003	0.906092	0.392811
				0.62519	0.942813	0.917376	0.411356
				0.586824	0.951757	0.930138	0.420149
				0.443319	0.980378	0.951417	0.434816
				0.429499	0.981291	0.952843	0.541817
				0.422678	0.984938	0.957636	0.592967
				0.406791	0.985543	0.988849	0.87294
				0.394938	0.994834	0.999028	0.886212
				0.392174	0.999252	0.98301	0.924341
				0.385772	0.998793	0.976096	0.913714
				0.383694	0.990216	0.965724	0.85466
				0.383037	0.97848	0.958736	0.852927
				0.114101	0.970374	0.957999	0.680052
					0.951929	0.957793	0.658127
					0.94861	0.945084	0.592178
					0.945867	0.942635	0.51244
					0.942049	0.937086	0.451765
					0.937615	0.935376	0.382029
					0.935333	0.913054	0.324858
					0.91548	0.908004	0.235654
					0.901273	0.899676	0.141407
					0.897715	0.895955	0.095782
					0.866353	0.894823
					0.860267	0.878985
					0.841064	0.878839
					0.825487	0.86806
					0.824586	0.860647
					0.757008	0.858987
					0.745313	0.854264
					0.682553	0.842934
					0.63093	0.835474
					0.605214	0.826543
					0.604018	0.826409
					0.427451	0.809059
					0.240494	0.783761
					0.185624	0.774237
						0.764702
						0.761381
						0.754339
						0.702669
						0.700875
						0.69611
						0.689923
						0.675571
						0.671803
						0.569886
						0.561751
						0.550547
						0.522388
						0.418605
						0.411282
						0.377054
						0.376867
						0.349093
						0.322568
						0.285675
						0.259904
						0.252864
						0.234196
						0.184615
				0.126224
				0.138443
				0.214159
				0.245465
				0.262915
				0.303144
				0.325382
				0.345226
				0.364939
				0.367273
				0.455139
				0.529419
				0.538104
				0.541244
				0.563476
				0.615774
				0.629658
				0.666376
				0.683359
				0.711195
				0.712638
				0.716534
				0.792041
				0.805332
				0.875412
				0.889278
				0.972766
				0.970317
				0.965438
				0.893576
				0.879709
				0.873028
				0.815741
				0.800153
				0.689105
				0.670893
				0.664173
				0.629195
				0.601535
				0.598991
				0.598289
				0.586041
				0.578341
				0.577293
				0.568456
				0.55379
				0.503734
				0.495175
				0.469651
				0.461401
				0.432174
				0.430611
				0.41924
				0.418127
				0.379343
				0.357437
				0.320023
				0.303764
				0.287323
				0.266015
				0.260913
				0.255498
				0.248406
				0.221114
				0.198225
				0.194271
				0.160484
				0.155763
				0.151836

## Sheet: 1h
NT	ConA	NAC	HU50	HU50 + ConA	HU 50 + NAC	HU500	HU500 + ConA	HU 500 + NAC	H2O2	H2O2 + ConA	H2O2 + NAC
0.850158	0.978331	1.13716	0.5669	0.432608	0.303318	0.281149	0.218083	0.437528	0.381712	0.538168	0.219799
0.879003	0.750313	0.77805	0.66503	0.891357	0.660399	0.470118	0.684614	0.534901	0.56115	1.07086	0.624299
0.952777	0.553395	0.753066	0.210323	0.951137	1.03778	0.187121	0.827939	0.372927	0.51025	1.03912	0.261219
0.971792	0.675386	0.752129	0.832549	1.14499	0.806812	0.226391	0.542297	0.573764	0.224772	0.948645	0.580233
1.20043	0.256747	1.04099	0.535547	0.852199	0.690458	0.355043	0.607891	0.12262	0.542596	0.726362	0.859312
0.978299	1.29083	0.793353	0.402772	0.756963	0.461723	0.364865	0.499301	0.209593	0.477673	1.03722	0.945787
0.302985	0.76048	0.944725	0.40537	0.912315	0.204887	0.421197	0.475564	0.439288	0.412555	0.735109	0.869698
1.16419	0.894911	1.34328	0.550074	0.923535	0.450214	0.205934	0.591535	0.388992	0.525731	0.222914	0.884644
1.04675	1.16759	0.590524	0.35875	0.687128	0.437819	0.423719	0.663324	0.190281	0.727718	0.842962	0.863128
1.15347	1.0408	0.684443	0.285039	0.999202	0.807478	0.379413	0.623074	0.336658	0.566792	1.07868	0.265858
0.860522	1.40366	0.89014	0.601252	0.845721	0.499209	0.20527	0.728248	0.252113	0.41837	1.10205	0.798566
0.943442	0.757475	0.932963	0.687879	1.02097	0.667881	0.414696	0.523272	0.334308	0.875398	0.908387	0.811916
0.985832	1.28155	0.760747	0.185344	0.873231	0.617111	0.184593	0.517764	0.39707	0.61292	1.31147	0.911608
0.916399	0.33364	1.09563	0.492858	1.17971	0.722604	0.349481	0.720362	0.240567	0.324612	0.850033	0.799727
0.856053	0.709314	0.905135	0.346027	0.856676	0.754152	0.245128	0.428227	0.461587	0.427741	0.735203	0.686059
0.899924	0.827755	1.39944	0.290108	0.996085	0.473448	0.166221	0.317519	0.426032	0.230964	0.456504	0.657477
0.931392	0.79266	1.10268	0.165552	1.30443	0.832393	0.238064	0.341579	0.429338	0.427159	1.08862	1.17561
0.769429	0.901231	1.06902	0.339652	0.823672	1	0.200048	0.43166	0.173597	0.329627	0.966561	0.69305
0.10889	1.0335	0.726501	0.312588	0.859221	0.530921	0.497276	0.281324	1.08944	1.0115	0.384911	0.791486
0.881749	0.921848	0.786401	0.474815	0.729261	0.842683	0.21701	0.540431	0.474669	0.537591	0.722251	1.2093
1.77581	0.64307	0.767787	0.69084	0.956264	0.839001	0.35083	0.481041	0.0925252	0.427621	0.71735	0.823113
0.682199	0.444791	1.11849	0.530204	0.678614	0.795722	0.345173	0.538076	0.297435	0.270129	1.04053	1.14815
0.801367	1.02511	1.05344	0.556883	1.24313	1.52547	0.551555	0.0859662	0.408038	0.744024	0.887023	0.966682
1.09046	0.656106	0.934829	0.765572	0.183057	1.35684	0.223308	0.352537	0.314443	0.227167	0.90465	1.39532
1.06984	0.559421	1.04131	0.288796	0.920172	0.84597	0.242499	0.321085	0.353282	0.184674	0.476585	1.03786
0.919415	0.782409	0.975814	0.484779	1.08117	0.83461	0.297207	0.322335	0.39666	0.222415	0.964086	0.607545
0.946313	1.33059	0.516294	0.75398	0.927586	1.00606	0.250994	0.475635	0.218177	0.533803	0.844011	0.969297
0.968622	0.759185	0.707086	0.433663	1.16393	1.00907	0.177215	0.470373	0.44589	0.307762	0.940209	0.723686
1.02458	0.43021	0.623934	0.67634	1.01889	0.794884	0.362323	0.337265	0.418026	0.388298	0.587341	0.788851
1.14325	0.824246	1.08081	0.356067	0.48933	0.989071	0.249024	0.482417	0.350165	0.568142	1.01157	0.783294
0.934901	0.834323	1.1966	0.395398	0.598314	0.698092	0.26073	0.832824	0.420249	0.830111	0.802735	1.17621
1.70085	0.675935	0.722665	0.288322	1.25334	1.05445	0.309923	1.02486	0.431453	0.516751	1.02527	1.13236
0.627828	1.00524	1.08818	0.553024	1.01642	0.851391	0.205906	0.908749	0.580645	0.882171	0.28388	0.648582
0.993031	0.64679	0.584306	0.455867	0.449448	0.72421	0.428571	0.656643	0.24716	0.625401	0.706047	1.08504
0.53281	0.936134	0.9448	0.422573	0.701612	1.01123	0.292329	0.277343	0.61808	1.01555	0.657511	1.22159
0.775545	1.01255	0.835527	0.387236	0.546103	0.779224	0.90461	0.324568	0.34591	0.654579	1.04362	0.808768
0.93679	1.07179	0.601228	0.637532	1.21995	0.720461	0.271512	0.461879	0.120872	0.390013	0.667941	0.906488
0.640241	0.534654	0.465983	0.281972	0.991646	0.904934	0.391077	0.272278	0.621845	0.551916	0.991795	1.12537
0.424484	0.703836	0.864567	0.43287	0.885478	0.950748	0.341898	0.453616	0.538357	0.490329	1.71192	1.13329
0.949545	0.817928	0.86299	0.742801	0.50371	1.47466	0.270074	0.480036	0.609038	0.287666	0.298146	0.724898
0.866407	0.624041	0.638175	0.455997	1.06733	1.70799	0.48806	0.318953	0.442879	0.645393	0.876304	0.960043
0.762544	0.84129	1.44615	0.296772	0.693223	0.848643	0.895117	0.267686	0.64208	0.492372	0.542852	1.15436
0.747151	0.875153	0.846771	0.192342	1.17075	1.1738	0.299361	0.180315	0.454	0.624522	1.02087	1.07896
0.946021	0.550857	1.07386	0.741379	0.858501	0.591207	0.45946	0.193786	0.443161	0.364442	0.966928	1.21128
1.40584	0.866397	0.536214	0.189841	0.547747	0.722422	0.447722	0.343186	0.621933	0.593637	0.923781	1.03205
1.03838	0.511015	0.698847	0.473678	0.671127	0.849646	0.283499	0.33852	0.408614	0.320181	1.06371	0.936863
0.942217	0.96884	0.686496	0.185244	0.598663	0.819631	0.388722	0.164918	0.983713	0.600066	0.916979	1.25116
1.01611	0.484022	0.426965	0.235329	0.914492	0.780782	0.252532	0.200386	1.07494	0.367871	0.828181	0.779803
0.948522	1.14826	1.1609	0.295271	0.90409	1.13017	0.5	0.228794	0.499199	0.273205	1.41754	0.384029
0.957931	1.05617	0.91341	0.408435	0.841108	0.970367	0.213901	0.218695	0.424471	1.13841	0.723192	1.04158
0.827116	0.351235	1.11258	0.474582	0.805176	1.1005	0.263189	0.281725	0.470554	0.481194	0.817602	0.746834
1.01907	1.1531	1.31802	0.486516	0.911298	0.622	0.183902	0.234883	0.660578	0.483156	1.0403	0.993728
0.892622	0.446162	1.59727	0.433253	1.03426	1.02748	0.162144	0.368458	0.487111	0.201515	0.814992	1.42677
1.0365	1.0637	0.86146	0.466935	1.04073	0.722085	0.220402	0.191491	0.560907	0.733537	1.00862	1.04344
1.03183	0.767567	1.12724	0.654417	0.632365	0.678888	0.101148	0.234293	0.551619	0.43311	1.36486	0.510088
0.527616	0.82554	0.713741	0.196938	1.03216	0.266481	0.391424	0.298646	0.287666	0.816103	0.563102	0.713564
1.04692	0.982753	0.8508	0.55606	0.899078	0.597828	0.421769	0.412222	0.56194	0.326392	1.24296	1.07409
0.562568	0.713103	0.832777	0.171031	0.72093	0.893374	0.17507	0.596563	0.572456	0.506242	0.835198	0.656912
1.06738	0.259567	1.33872	0.396556	0.742455	0.873619	0.381249	0.523021	0.234748	0.288986	1.11741	0.882206
0.830618	0.18505	1.15724	0.346901	0.990378	1.20482	0.261033	0.385484	0.723268	0.819052	0.972692	1.35281
1.08692	0.511297	1.38052	0.524808	1.09958	0.838013	0.349787	0.31941	0.581731	0.856049	0.971116	0.995563
0.900567	0.922624	0.917038	0.19928	0.918281	0.822041	0.558771	0.424903	0.24161	0.271572	0.88963	1.00858
1.07475	1.03371	1.14264	0.339069	0.943504	0.888486	0.223741	0.298509	0.31294	0.586307	1.15641	0.933848
1.18438	0.918714	1.0286	0.257503	1.28949	1.18746	0.282743	0.708569	0.194413	0.282549	1.15319	1.12425
0.863001	0.933844	0.41996	0.510428	0.777806	0.846562	0.318099	0.761246	0.380228	0.461796	0.874322	0.799412
0.708281	0.686539	1.02292	0.239193	0.988927	0.959686	0.0999039	1.10458	0.370463	0.569192	0.999511	0.450425
1.08125	1.01981	0.942194	0.727846	1.01722	1.02596	0.723251	0.83326	0.287685	0.204294	0.603128	1.11223
1.11215	0.82133	1.22393	0.422837	0.797465	0.989701	0.411956	0.432657	0.509227	0.550666	1.18638	1.00051
0.910014	0.715788	0.776621	0.388266	0.933811	1.14426	0.176925	0.486863	0.403031	0.419533	1.1025	0.671146
0.994389	1.0424	0.969351	0.331444	0.392303	0.878617	0.268908	1.07873	0.430779	0.472786	0.908131	0.831885
1.19625	0.7075	1.024	0.190297	1.08195	0.750208	0.214422	1.05971	0.361063	0.864699	0.866509	1.16671
0.995846	0.663934	0.96756	0.518518	0.756177	1.18203	0.358847	0.503652	0.29447	0.595078	0.900585	0.762701
0.946433	0.750376	0.681566	0.70284	0.667486	0.979344	0.534872	0.442993	0.328454	0.448868	0.960356	0.513316
0.909839	0.627552	0.689469	0.271342	0.973509	0.873058	0.294811	0.487017	1.00104	0.231125	0.952661	0.407305
0.766096	0.845925	0.508191	0.278943	0.946817	1.13181	0.901008	0.508271	0.332238	0.416555	0.750018	0.754158
1.30528	1.15131	1.34477	0.411564	0.623953	1.03594	0.209762	0.309913	0.542354	0.43921	0.702072	0.932735
1.13803	1.11743	1.12347	0.373207	0.660508	0.602449	0.918137	0.527062	0.558656	0.268542	0.860687	0.778829
0.438623	0.643725	1.01855	0.603039	0.796647	0.777048	0.504856	0.655583	0.460074	0.245262	0.691339	1.06127
1.55478	0.71229	1.16566	0.276819	0.774496	1.27449	0.423259	0.640297	0.682437	0.308527	0.740227	1.31407
0.852912	0.722553	0.904191	0.44963	0.944201	0.871318	0.673458	0.830334	0.534996	1.12271	0.719509	1.1416
0.835306	0.763517	0.672703	0.298684	0.918972	0.942033	0.354694	0.38364	0.492175	0.638358	0.632482	0.924181
1.31725	0.291075	1.26786	0.168103	0.814608	0.768415	0.26419	0.478859	0.408715	0.490947	0.820186	0.921608
0.503565	0.794808	1.33813	0.296628	0.918977	1.24588	0.249766	0.347196	0.557848	0.591159	0.780036	1.19844
1.00408	0.882829	0.967028	0.246643	0.835256	1.35391	0.397193	0.436376	0.306384	0.308825	0.893652	0.924018
0.968356	0.848236	0.407285	0.262104	0.946312	1.17469	0.145275	0.433052	0.88928	0.558318	1.03434	0.763332
0.808927	0.798985	0.748619	0.248104	0.926799	0.306267	0.171339	0.43869	0.508589	0.680643	0.345464	1.13598
0.934347	0.835266	1.2784	0.134623	1.02289	1.44337	0.292476	0.692678	0.378912	0.513354	1.06867	1.2616
0.767636	0.989653	0.871909	0.329696	0.832198	1.09146	0.295061	0.516425	0.481042	0.254263	1.02076	1.07846
0.593414	1.00436	0.773434	0.32883	0.626644	1.1177	0.25982	0.518687	0.553119	0.157823	0.953189	1.01574
1.0216	1.08516	0.870886	0.745323	0.936248	1.04333	0.330143	0.498308	0.247841	1.02881	0.978766	0.931623
0.815779	0.651467	1.02414	0.376829	0.721132	1.28822	0.260373	0.709617	0.417086	0.221189	0.912661	1.03959
1.1794	1.09919	0.74941	0.346407	0.726318	0.97215	0.59105	0.40993	0.453298	0.553333	0.738424	1.22663
1.22381	0.941468	0.752201	0.151496	0.998102	0.930406	0.410685	0.846288	0.299131	0.614046	0.865578	0.900995
0.473618	0.492942	0.903486	0.674366	0.440517	1.16943	0.193453	0.585281	0.487147	0.232234	1.08688	0.838243
0.448408	1.15564	0.941636	0.387384	1.06525	1.09518	0.314027	0.441084	0.351397	0.705758	1.00843	0.612745
0.970629	1.42067	0.429347	0.247144	0.830569	0.98706	0.268843	0.821542	0.326821	0.235083	0.429153	0.972254
0.88463	1.01669	1.13651	0.430116	1.10104	0.501697	0.200774	0.428278	0.357642	0.471612	0.78031	1.05913
1.04452	0.942023	0.258859	0.297531	1.10112	0.873825	0.219139	0.277029	0.362182	0.67141	0.825164	0.885951
1.28355	1.12859	0.874976	0.526064	0.519935	1.14594	0.283914	0.522343	0.277348	0.400575	1.30178	1.15176
0.775754	0.980349	0.606719	0.254798	0.920745	0.963561	0.266819	0.66186	0.61184	0.223523	0.532636	0.985821
0.967115	0.998578	0.30656	0.267713	0.732208	0.598019	0.416786	0.481124	0.42832	0.27902	0.807617	1.0322
1.07799	0.902131	0.809336	0.220549	0.960832	0.714993	0.345401	0.203337	0.478353	0.598064	0.766061	1.23811
1.01443	0.878993	0.685407	0.372534	0.684928	0.804856	0.158586	0.139034	0.575376	0.594612	0.805106	0.919432
1.07627	0.799957	0.467089	0.206001	0.942167	1.17707	0.285574	0.741467	0.608195	0.888491	0.481048	0.918841
1.04871	0.97119	0.573222	0.536708	0.588732	1.00867	0.335693	0.547022	0.297888	0.283102	0.802249	1.17569
0.673338	1.58196	0.615678	0.260896	0.789764	0.882392	0.414029	0.3325	0.487379	0.277086	0.960235	0.864481
0.904177	0.601596	0.39997	0.313387	0.956347	0.702088	0.329759	1.06444	0.360269	0.577906	0.807378	0.825707
0.524684	0.872548	0.377233	0.200698	0.780249	0.895412	0.32902	0.548107	0.276764	0.225186	0.811212	0.980904
0.958363	0.829995	0.348742	0.317196	0.530128	1.09395	0.262918	0.466501	0.177748	0.131156	0.719221	0.645395
0.919606	0.86797	0.831921	0.157111	0.916942	1.09862	0.368169	0.546162	0.326971	0.221706	0.310622	0.828392
0.876744	0.751163	0.623658	0.347835	0.702853	0.987495	0.177573	0.779208	0.448105	0.725504	0.85027	0.894303
1.00921	1.07854	1.09184	0.155911	1.31674	1.06513	0.215399	0.645724	0.729368	0.541492	1.07394	0.78435
0.97964	1.15551	0.841228	0.175949	0.930946	0.909385	0.205998	0.475806	0.504703	0.283772	0.993282	1.11188
0.832516	0.556242	0.885421	0.622613	0.900315	0.803014	0.508478	1.11624	0.293712	0.325035	0.95415	0.990147
0.763965	0.598168	1.48428	0.403885	0.877691	1.12991	0.208762	0.634756	0.358916	0.325596	0.920737	0.885876
1.36241	1.1871	0.409655	0.809391	0.773382	0.942112	0.237861	0.429189	0.512717	0.338632	0.72182	1.28584
1.01193	1.2268	0.784817	0.473513	0.651094	0.877508	0.389853	0.221002	0.155444	0.231541	0.789039	0.832928
0.971787	0.88975	0.44884	0.285363	0.625414	0.897398	0.21777	0.268884	0.24611	0.473501	1.23399	0.839102
1.07337	0.506475	0.796027	0.541704	0.975163	0.873016	0.283119	0.22588	0.20379	0.257506	0.942093	0.863908
1.01918	0.697148	0.692521	0.370695	0.923861	0.887752	0.320474	0.318636	0.338547	0.388814	0.740099	0.917233
0.945221	1.00357	0.3267	0.203708	0.686111	0.692472	0.360665	0.481029	0.3286	0.258315	0.966402	0.721248
1.13226	0.857261	0.945328	0.160545	0.960325	1.12521	0.359558	0.627404	0.167531	0.331228	1.08133	0.857021
1.11845	0.878953	1.14661	0.195644	1.28788	0.83551	0.419955	0.584082	0.312457	0.44958	1.03578	0.959937
1.16979	1.02109	1.31986	0.827892	0.498843	0.885418	0.445029	0.481142	0.411252	0.413709	0.623532	0.889129
1.00121	0.858971	0.874906	0.710762	0.787936	0.831751	0.0814068	0.746862	0.499659	0.509674	0.856295	0.695514
0.922217	1.40255	0.513226	0.798779	0.668599	0.976002	0.367151	0.417909	0.342213	0.189095	1.0854	1.09599
1.14159	1.15105	0.445869	0.385436	0.878289	1.00566	0.414705	0.531502	0.324317	0.357437	0.954485	0.966421
0.537634	0.995992	0.807234	0.682067	0.99114	0.613945	0.482009	0.61409	0.328916	0.200331	0.937932	1.41091
1.0633	0.905961	0.614515	0.761814	0.939204	0.787487	0.152141	0.363897	0.255828	0.444129	0.929233	1.06648
0.921795	0.97194	0.231098	0.638965	0.529443	0.910171	0.642106	0.755703	0.270505	0.303019	0.827423	0.673247
1.08114	0.987955	0.430761	0.650256	0.58925	0.817781	0.604519	0.54959	0.382441	0.434139	1.01981	0.855538
0.758071	0.848805	1.04036	0.698225	0.915813	0.897069	0.267207	1.28772	0.334432	0.423581	0.827647	0.853232
0.956059	0.942579	1.05541	0.246437	0.847123	0.913914	0.499189	0.820085	0.452243	0.557596	0.913401	1.38593
0.958766	1.07371	0.606073	0.602011	0.730775	1.06336	0.267273	0.932737	0.312969	0.36827	0.894642	0.676528
1.16807	0.749317	0.858734	0.230865	0.766647	0.802499	0.204306	0.328411	0.343962	0.299563	0.678713	0.873469
0.599974	0.524292	0.635321	0.325908	0.810192	0.917362	0.136901	0.781462	0.18837	0.469085	0.993434	0.86077
1.5	0.418424	0.916785	0.443881	0.793725	1.05864	0.360819	1.05966	0.787749	0.355848	1.14312	0.928919
0.719115	0.498301	0.776747	0.799425	1.02252	1.08219	0.212941	0.654273	0.451524	0.262633	0.958897	1.27845
0.346446	0.443725	0.938576	1.16734	0.933257	0.635025	0.395505	0.584323	0.258341	0.493124	1.02896	1.15824
1.27312	0.886157	0.84169	0.791418	1.22174	0.719192	0.229782	0.955617	0.400898	0.615479	0.946554	0.774661
0.978288	0.21172	0.96955	0.529493	0.877433	1.06311	0.334923	0.617638	0.504021	0.773213	0.978391	0.286963
1.34627	0.851246	0.277399	0.172311	0.636115	0.74048	0.178007	0.251869	0.363678	0.414122	0.784786	0.979348
1.12656	0.942007	0.608243	0.640976	0.837931	0.409413	0.391446	0.906803	0.798473	0.604491	0.959877	1.83272
1.14692	0.470869	0.301244	0.784941	1.20835	0.83465	0.338484	1.13333	0.781041	0.690418	0.955068	0.906218
1.16504	1.35972	0.612707	0.485109	1.05479	1.01991	0.183599	0.709605	0.326443	0.523378	0.710867	0.737784
0.857874	0.616322	0.212052	0.418211	0.977133	0.5937	0.49587	0.694876	0.434801	0.627103	0.672977	0.655283
0.97901	0.624459	0.356582	0.741673	1.05903	1.39394	0.641177	0.24069	0.395907	0.488811	1.16837	0.546303
0.872606	0.711977	0.55229	0.216073	0.663153	0.943223	0.248391	0.481834	0.412406	0.566455	1.00137	0.66839
0.451931	1.19104	0.495216	0.470361	0.76805	0.898317	0.230573	0.605468	0.335276	0.384404	0.843978	0.886598
0.238116	0.581404	0.684409	0.428708	1.09027	0.719791	0.202228	0.591071	0.141462	1.03913	1.00986	0.520826
0.666244	0.553446	0.874215	0.574188	0.862527	1.23397	0.30826	0.278066	0.298899	0.702664	0.758426	1.08348
0.695144	0.559561	0.354839	0.343857	1.0068	1.03978	0.384219	0.46864	0.382113	0.470412	0.956683	0.882402
0.641636	1.02772	1.01178	0.489882	1.07878	1.16432	0.300658	0.279365	0.268018	0.321876	0.839862	0.893847
2.20964	0.740191	0.934721	0.450369	0.747456	1.12504	0.348265	0.366398	0.547155	0.347231	0.689507	0.70062
0.752099	0.903594	0.968673	0.391076	1.06493	0.848548	0.157675	0.493124	0.473033	0.573617	0.945504	0.452004
0.892703	0.836673	0.3288	0.469289	0.470567	0.534997	0.324627	0.391357	0.400909	0.0895614	0.700346	0.373542
0.828508	1.01157	1.01359	0.402453	0.537523	0.848932	0.272712	0.745072	0.452354	0.561678	0.994267	0.581472
0.63972	1.18866	0.508337	0.355756	0.64897	1.14688	0.566887	0.299013	0.507192	0.642455	0.89372	0.623
0.936525	0.957276	0.597124	0.32537	0.962573	0.897031	0.506694	0.686615	0.491562	0.664489	0.900645	1.42632
0.40634	1.0098	0.916382	0.470652	0.606522	0.399181	0.276254	0.327152	0.43306	0.673196	0.732841	0.838538
0.89766	0.967729	0.951445	0.389482	0.988809	1.06781	0.296509	0.892469	0.44584	0.926968	0.875312	1.04866
0.259935	1.28846	1	0.582429	1.13641	0.877534	0.259353	0.557177	0.498995	0.53892	0.683212	1.04947
0.783174	0.642945	0.799603	0.681464	0.637445	0.981223	0.550561	0.453061	0.280575	0.5362	0.710774	0.978254
0.872851	0.959436	1.07676	0.441932	1.4139	0.827332	0.215898	0.530388	0.396207	0.729198	0.887108	0.494433
0.978457	0.814935	0.838108	0.438996	0.586969	0.986598	0.376949	0.422259	0.525245	0.639437	0.946463	0.557931
0.745529	1.06438	0.466708	0.410449	0.849819	1.07785	0.56573	0.394748	0.319498	1.03311	0.912765	0.899823
0.817864	0.881363	0.985662	0.405046	1.01912	0.995927	0.483854	0.751871	0.417068	0.57178	0.916001	0.656387
0.79313	0.918578	1.02931	0.3484	1.01217	0.779409	0.59545	0.251002	0.372911	0.934258	0.958626	0.448423
0.549164	0.855406	0.989006	0.448778	0.958275	0.933918	0.281809	0.364572	0.483503	0.247836	1.11442	0.569256
1.42586	1.06012	0.631352	0.473498	0.946104	0.722358	0.148458	0.264432	0.42344	0.429722	1.17102	0.911987
0.772952	1.01671	0.893642	0.389505	0.5745	0.938482	0.22361	0.426803	0.267368	0.6615	0.964957	1.08309
0.968518	0.973151	1.22444	0.274684	0.822968	1.03065	0.310166	0.399513	0.712241	0.3336	0.706359	1.00703
0.885444	1.06933	0.490137	0.21164	0.98204	0.821843	0.31963	0.476677	0.528067	0.273337	0.30011	0.975264
0.505139	0.945569	0.547182	0.38777	1.13318	1.17845	0.288681	0.397433	0.527321	0.785319	0.69841	0.637018
1.05317	0.284134	0.92671	0.451231	0.393501	0.856606	0.284731	0.237272	0.420378	0.842041	1.02028	1.02278
0.823409	1.2344	1.0736	0.265402	0.439155	1.00694	0.470716	0.304506	0.356353	0.359664	0.962509	0.61942
1.06815	0.850051	0.563157	0.512305	0.930277	1.06494	0.208977	0.622882	0.429432	0.56392	1.12677	1.05991
0.598846	0.848153	0.880458	0.30814	0.938222	1.12344	0.436605	0.402264	0.394209	0.830668	0.754591	0.978516
0.881871	0.897821	0.538593	0.378414	0.805224	0.363186	0.438333	0.291653	0.438656	0.238957	0.418854	0.845995
0.95614	0.818522	1.02317	0.305332	0.93606	0.734467	0.224896	0.485097	0.279716	0.68922	0.647874	1.15556
0.698564	0.769169	0.980827	0.370095	0.727657	0.989685	0.127656	0.308382	0.311686	1.02026	1.47221	0.877611
0.893239	0.845796	0.549736	0.577881	0.817399	0.91357	0.191735	0.160945	0.534033	0.196319	1.21053	0.703955
1.46899	1.21889	0.801689	0.398078	0.76278	1.17597	0.179443	0.2458	0.520668	0.499564	0.918369	0.550556
0.9123	0.930966	0.715272	0.428616	0.907109	0.868923	0.319789	0.344117	0.542652	0.465648	0.9722	0.80582
0.970886	1.18041	0.532047	0.5505	0.951998	0.357122	0.156368	0.262023	0.441381	0.618766	2.12549	0.696114
0.575839	0.943655	0.869026	0.360539	0.794507	0.757459	0.234686	0.542221	0.532405	0.518107	0.700111	0.858507
0.806014	1.22331	0.915244	0.159324	0.731682	0.371029	0.116123	0.1434	0.44128	0.361512	1.2813	1.06198
0.971071	0.257539	0.966598	0.414025	1.30048	1.01345	0.394608	0.246659	0.523986	0.408973	0.915545	0.951301
0.929186	0.660537	0.23458	0.552454	1.19129	0.708462	0.207843	0.244238	0.360555	0.555904	0.944771	1.34427
1.07174	0.988688	0.485288	0.384919	0.790814	0.516508	0.243421	0.437873	0.664452	0.500132	0.760726	1.2102
1.53084	1.05511	0.905748	0.403342	0.898844	1.15911	0.442136	0.617852	0.514261	0.360381	0.80435	0.507324
0.824093	0.215977	1.04382	0.271827	1.09718	0.949058	0.114915	0.287977	0.430766	0.235605	0.818567	0.41126
0.927739	0.7625	1.11737	0.443409	1.12854	0.973622	0.221885	0.408732	0.590173	0.450178	0.977689	0.818246
0.892514	1.08482	0.872531	0.185003	0.890651	0.900234	0.261705	0.331489	0.418003	0.418376	0.90751	0.63916
1.42118	1.39228	1.18329	0.216706	0.95582	0.376447	0.303621	0.446633	0.348807	0.140821	0.805222	1.22889
0.9792	1.43401	1.12627	0.350646	0.937947	0.983518	0.210677	0.434843	0.318098	0.504794	0.959113	0.387373
1.025	0.943235	0.998441	0.30858	0.869007	0.443921	0.202171	0.484302	0.384568	0.798682	0.941809	0.774717
0.730947	1.20836	1.25592	0.350197	1.13449	0.51453	0.237412	0.648678	0.316808	0.563432	0.988094	0.493181
0.974449	0.268706	1.07888	0.307553	1.09339	0.400421	0.338967	0.797484	0.29783	0.889245	1.10735	0.766996
0.530996	0.944455	0.934739	0.294933	1.21265	0.794997	0.179503	0.362438	0.363376	0.196955	0.999654	1.11151
0.88918	1.02286	0.942853	0.278722	0.723986	0.910933	0.151707	0.367303	0.747587	0.277201	0.989862	1.20434
1.09639	0.839902	0.838039	0.260522	0.908787	0.299954	0.130472	0.412	0.227324	0.289162	1.03294	0.844507
0.92159	0.976243	0.866955	0.198274	1.08427	0.744767	0.422698	0.232362	0.558257	1.16475	0.833661	0.365824
0.88492	1.0412	1.01203	0.267026	0.994457	0.771782	0.119296	0.39561	0.38505	0.316053	1.31285	0.727684
0.864823	0.841015	1.01836	0.400904	1.21443	0.892193	0.19549	0.492928	0.614443	0.301782	0.907647	0.894192
0.9752	0.914024	1.09348	0.319207	1.11278	0.965271	0.442719	0.39626	0.473597	0.858811	0.873831	1.31392
1.16125	0.68493	0.800187	0.349859	1.11398	0.604202	0.124841	0.335896	0.448487	0.311497	1.1208	0.859282
0.92357	1.1459	0.808664	0.315898	1.08541	1.11172	0.317634	0.383342	0.564176	0.177023	0.99313	0.842391
1.00274	1.00571	0.922691	0.522326	1.37831	0.630614	0.209123	0.75145	0.719584	0.445787	0.817664	0.998906
0.66179	1.03934	1.02372	0.409749	1.05572	1.05304	0.248277	0.351389	0.710286	0.5643	1.01939	0.280276
0.992632	1.1146	1.107	0.342972	1.33376	0.900035	0.27433	0.319555	0.701931	0.8219	1.07546	0.852951
1.99825	0.919094	0.879521	0.384085	0.922422	0.658724	0.159804	0.256496	0.445894	1.01968	0.850986	0.895464
0.587885	0.882625	0.994418	0.210068	0.864521	1.37991	0.0798627	0.504797	0.396668	0.807062	0.832958	0.981379
0.349241	0.879255	0.689248	0.293086	0.29311	1.02146	0.39266	0.409352	0.269241	0.550984	1.00485	1.10707
0.988042	0.519436	1.01657	0.158843	0.865996	1.03832	0.263528	0.640144	0.44924	0.356549	0.841258	1.18216
1.0149	0.929746	0.944643	0.358752	1.23185	0.863444	0.229045	0.570645	0.473585	0.812991	1.17479	0.988276
0.440162	1.33452	0.920961	0.42773	1.31035	1.05671	0.303172	0.577647	0.695224	0.35544	1.3903	0.889461
0.825922	0.819665	0.966417	0.407127	0.761575	0.820119	0.427952	0.95119	0.372487	0.505053	0.853526	0.942897
1.03482	0.755253	1.06515	0.429199	0.89701	0.574419	0.258677	0.378411	0.666334	0.326429	0.679299	0.674885
0.722729	1.02515	1.00556	0.422951	1.05785	0.29602	0.19925	0.152093	0.527489	0.560585	0.809214	0.624982
1.06249	0.782647	1.05081	0.457864	1.23988	0.644385	0.226846	0.194123	0.31357	0.379359	0.883846	0.535242
0.825983	0.6088	1.10614	0.448903	0.589584	0.862605	0.173807	0.635626	0.576736	0.552784	0.78719	0.818415
1.06025	0.756432	1.04475	0.331816	0.701235	0.822921	0.326871	0.297496	0.34203	0.932181	1.25248	0.927904
1.05149	0.788184	0.943724	0.372059	0.961989	0.567889	0.157034	0.230341	0.596121	0.616068	0.697371	0.914172
0.832815	0.80331	1.09673	0.550035	0.881798	0.877147	0.216244	0.603084	0.438686	1.02732	0.521923	1.35
1.15369	1.22721	1.17134	0.582042	1.20697	1.12297	0.263428	0.481545	0.567956	0.336554	1.13429	1.04
0.936781	0.431782	0.949119	0.493565	0.859301	0.95627	0.189571	0.342401	0.315648	0.545272	1.17412	0.837724
0.925308	1.38202	1.27262	0.535192	0.845441	0.627235	0.15426	0.367842	1.02394	0.552432	0.976597	1.08209
1.15682	0.997008	0.981344	0.326591	0.687255	0.900924	0.0713937	0.417818	0.356571	0.355816	1.29174	1.20352
1.09157	0.957421	1.02212	0.459377	1.18186	1.23338	0.40808	0.850479	0.20226	0.505454	1.48902	1.39137
0.909327	0.710352	1.09606	1.0691	0.938889	0.997835	0.264176	0.69365	0.793113	0.476758	1.10058	1.12574
1.22462	0.912476	0.828504	0.682661	1.00426	0.631487	0.295818	0.500897	0.572272	0.762234	1.08617	1.11771
1.32084	0.756887	1.08981	0.216447	0.668158	1.02359	0.22883	0.555713	0.771601	1.04427	0.82407	1.14972
0.831681	0.90029	0.847806	0.179459	1.2734	0.426821	0.479745	0.221051	0.29288	0.477897	0.982078	1.27727
0.972185	0.808356	1.03075	0.704381	0.996298	0.958041	0.481306	0.563718	0.581762	0.687584	0.641384	1.06088
0.946653	1.24217	0.832233	0.276567	1.07092	1.06683	0.196102	0.286287	0.407521	0.708722	0.935999	1.3674
0.749768	0.941857	0.752306	0.312733	1.46235	0.808933	0.300732	0.64602	0.329424	0.445063	1.05253	1.04917
1.00127	0.738679	0.716908	0.566858	1.04093	1.30226	0.190281	0.562005	0.326615	0.287127	0.355313	1.00969
1.07916	1.17237	0.820505	0.718071	1.11191	0.934206	0.177528	0.613413	0.644919	0.507654	0.963182	1.28431
0.910934	0.706469	0.843289	0.345205	0.803254	0.899803	0.0724132	0.333955	0.365852	0.538191	0.902249	0.653017
1.08133	0.805055	0.925299	0.379508	0.717323	1.00867	0.394849	0.324874	0.493102	0.750921	0.895424	0.966229
0.619174	0.905246	1.1082	0.486685	0.840616	0.484849	0.392266	0.811532	0.441179	0.439873	1.04645	0.994953
1.31566	0.710341	0.891809	0.403972	0.932565	0.842974	0.398918	0.389051	0.527427	0.595394	0.770851	1.17856
0.220876	0.850998	0.826984	0.410597	0.836978	1.27729	0.430685	0.382366	0.42717	0.241388	0.931161	1.00519
1.127	1.20197	0.995293	0.509345	0.275836	1.19904	0.298711	0.153435	0.677222	0.579114	1.15849	1.14577
1.15939	1.0193	0.79016	0.606359	0.878575	0.904466	0.233766	0.410857	0.498911	0.463465	0.859304	0.948666
1.13767	1.12564	1.08228	0.300471	1.06369	1.29581	0.305103	0.505414	0.187336	0.576798	0.468892	0.956262
1.17701	0.968867	0.909185	0.34804	0.944772	0.535297	0.21365	0.317192	0.287255	0.593604	0.954381	1.13819
1.25184	0.438606	0.934621	0.477753	0.536939	0.755342	0.239682	0.441194	0.252754	0.793115	2.14543	1.11089
1.24096	1.60765	0.946454	0.695427	0.476873	1.18716	0.326348	0.522702	0.179384	0.704509	0.597245	1.03998
0.876502	1.16948	0.667571	0.322466	0.75308	0.578268	0.521146	0.312886	0.36149	0.793777	0.65854	1.00861
0.662506	1.03005	0.901332	0.348482	0.879613	0.591756	0.155686	0.81638	0.330962	0.291994	0.749272	1.05661
0.829086	0.914953	1.05207	0.668907	0.999167	0.943972	0.337152	0.337596	0.219169	0.512857	0.577863	0.899751
0.903297	0.92724	0.793347	0.460943	1.06688	0.679007	0.333985	0.535223	0.234859	0.49772	0.813389	1.17228
1.12136	1.09736	0.863282	0.800884	0.517311	0.74015	0.278772	0.440254	0.526247	0.454157	0.938546	1.15312
1.15904	1.21952	0.887864	0.342429	0.762414	0.982917	0.197013	0.408604	0.455464	0.501946	0.775641	0.958879
0.88816	0.929413	1.08583	0.699272	1.01916	0.823255	0.11131	0.448714	0.232964	0.641543	0.868004	0.698304
1.04678	1.02751	0.995765	0.761931	0.674325	0.839311	0.260546	0.339254	0.751126	0.401126	0.592857	1.07386
0.777337	1.3217	0.974118	0.628136	0.91963	0.469708	0.344601	0.456677	0.189663	0.21313	0.668077	0.955764
0.812181	0.955788	0.742302	0.730985	0.43947	1.28467	0.509652	0.220019	0.397637	1.01144	0.864867	0.885697
1.04939	1.19363	0.851926	0.960072	0.962483	0.796462	0.146523	0.521312	0.240049	0.752918	1.16596	0.93938
0.763552	1.02165	0.990944	0.455945	0.702545	1.15513	0.278207	0.383367	0.415172	0.633432	0.551857	1.08895
0.857971	1.12609	0.938584	0.121534	0.746497	0.876843	0.551604	0.622592	0.312462	0.244961	0.784729	1
0.718945	0.834461	1.10919	0.375037	0.664712	0.419536	0.316892	0.32915	0.579974	0.591403	0.834573	1.16132
1.37108	0.916525	0.73223	0.421569	0.911939	0.933118	0.25805	0.326746	0.382677	0.552164	0.607294	1.16317
0.837858	1.11979	0.90822	0.298429	0.998823	0.874684	0.160071	0.338477	0.219413	0.343237	0.737579	0.333004
0.954807	0.965496	1.06709	0.53228	0.599647	1.06228	0.205341	0.64401	0.256062	0.547833	1.03539	1.05104
0.910844	0.929813	0.953863	0.565006	0.492772	1.12807	0.175821	0.3355	0.345535	0.284731	0.5582	0.943623
0.903181	0.31538	0.767409	0.218837	0.719585	0.953423	0.332851	0.496843	0.182018	0.458182	0.501048	0.707478
0.846739	1.29126	0.951278	0.541999	1.08166	0.922644	0.375384	0.35244	0.318563	0.381412	0.533709	0.814763
1.07988	0.660174	0.94492	0.334237	1.00592	0.901879	0.398638	0.555684	0.256022	0.470717	0.851098	0.987125
0.230321	0.834155	0.850319	0.240481	0.913095	0.227241	0.26233	0.35482	0.26991	0.405178	0.248951	1.07544
0.90405	0.825846	1.02759	0.695385	0.839713	0.774568	0.334119	0.234379	0.260579	0.419962	0.531362	1.08915
1.03508	0.512215	1.11002	0.857568	0.851937	1.12498	0.252382	0.273647	0.404781	0.964601	0.405997	0.79318
0.653104	0.789099	0.97797	0.592254	0.882275	0.982099	0.250695	0.405565	0.332845	0.734296	1.0048	0.216296
0.790277	0.702024	0.469091	0.518208	0.35835	0.623187	0.217724	0.391671	0.375762	0.75875	0.991398	1.19614
1.04571	1.08437	0.915327	0.369456	0.681728	0.654534	0.272838	0.195297	0.459689	0.363217	1.08784	0.62599
1.12723	1.03052	0.737653	0.591754	0.706541	0.422897	0.411299	0.342763	0.279346	0.723312	1.13053	0.959269
1.11648	0.92731	1.03343	0.271399	0.877229	0.435262	0.266276	0.245939	0.353495	0.313464	0.912811	0.402648
0.858666	1.00099	0.979039	0.509016	1.10931	0.711627	0.281834	0.729135	0.337609	0.541902	0.834838	0.930672
1.01303	1.21286	0.492	0.959398	0.83737	0.490109	0.417261	0.563065	0.474024	0.335029	1.18987	0.485117
1.17784	0.798059	0.963151	0.3314	0.929473	0.675916	0.315918	1.2599	0.331762	0.748895	0.735094	1.08924
0.926103	1.0092	1.01344	0.604849	1.16245	0.377883	0.321911	0.225218	0.400226	0.382954	0.777914	1.19996
1.16168	1.144	1.1327	0.349189	1.00237	0.708501	0.377661	0.929585	0.867171	0.374696	0.981325	0.78653
1.01799	0.185901	0.988628	0.469614	0.802359	0.429056	0.246178	0.1927	0.292302	0.835291	0.967256	1.02804
0.886676	1.08256	1.00386	0.556364	0.849058	1.13919	0.314999	0.481341	0.32113	0.503233	1.15278	0.74793
1.08612	0.946562	1.02127	0.42011	0.973187	1.07	0.14445	0.436448	0.335607	0.811381	0.492333	1.08608
1.0416	0.954809	1.05359	0.195073	0.605431	0.654683	0.555798	0.168324	0.264874	0.986993	0.448856	0.968167
1.16593	1.11141	0.610519	0.547816	0.528403	1.31621	0.183876	0.202532	0.414889	0.728221	0.694099	0.964289
1.24754	1.0112	0.811912	0.194707	0.906871	0.53936	0.296557	0.772877	0.319479	0.572658	0.956975	0.935431
1.14885	0.803054	0.988712	0.336586	0.378671	0.688838	0.193589	0.639528	0.435818	0.428468	0.646752	1.01308
0.773509	0.764353	0.780604	0.475011	0.980571	0.854123	0.478184	0.361401	0.459245	1.1801	0.967427	0.832697
1.1317	0.824254	0.723951	0.303181	0.584422	0.979531	0.394695	0.275741	0.255987	0.947062	1.11455	0.978913
0.751163	0.930553	0.652762	0.434195	0.528184	0.697877	0.129371	0.537668	0.26888	0.881632	1.05337	0.751655
1.12533	0.975823	0.786685	0.330018	1.03888	1.10783	0.298566	0.417174	0.20199	0.457124	1.26286	1.23866
1.16054	0.999342	0.953674	0.345751	0.609652	0.366064	0.465812	0.247749	0.142754	0.555338	0.950778	0.525957
0.537217	0.677703	0.778235	0.564949	0.744304	0.429375	0.620232	0.528278	0.191536	0.96023	1.21807	0.979282
0.890093	0.992759	0.972451	0.587685	0.903648	0.971573	0.336179	0.604714	0.305943	0.713056	0.945171	0.866448
0.992205	0.769562	0.818592	0.363737	0.45772	0.687461	0.349294	0.361836	0.457516	0.685661	1.17271	1.20953
1.58283	1.25403	0.967505	0.429239	0.769029	0.605678	0.201885	0.478415	0.315555	0.381569	0.740594	0.779031
0.878896	0.837608	0.948718	0.524734	0.665958	0.434213	0.55292	0.345148	0.524838	0.88872	0.678358	1.0589
0.773613	0.960144	0.899649	0.846831	0.945999	0.373141	0.278476	0.892721	0.745612	0.333527	0.77043	0.948245
0.906647	1.11236	0.869318	0.698153	0.503159	0.71178	0.215331	0.247441	0.765718	0.348336	1.02123	0.763158
0.866131	1.25891	1.02838	0.918891	1.04394	1.03908	0.324191	0.284389	0.219361	0.509823	0.965732	1.10083
0.847339	0.887482	0.887439	0.692338	0.767267	0.46362	0.214205	0.442781	0.252251	0.583724	0.862599	0.963808
0.828773	1.02586	1.03459	0.445123	0.897781	0.734721	0.227819	0.417204	0.343025	0.85363	1.12739	1.47133
0.917061	0.949424	0.914821	0.652766	0.824919	0.447573	0.200764	0.245714	0.378735	0.860004	0.579779	0.432221
0.880116	1.13782	0.957384	0.529772	0.380329	0.633764	0.246616	0.249873	0.294233	0.379269	1.04487	0.189565
1	0.806228	0.974815	0.218782	0.888734	0.989666	0.240914	1.45911	0.507438	0.812372	1.81221	0.879495
1.02665	1.0404	0.863948	0.607143	0.988079	0.629578	0.275605	0.327539	0.347708	0.838105	1.00191	0.942047
0.560482	1.02652	1.12091	0.915968	0.558416	0.821469	0.418271	0.385004	0.468711	0.256659	1.13999	0.680932
1.20945	0.609953	1.12421	0.270799	0.574022	0.744463	0.342526	0.264175	0.475014	0.419511	0.84804	0.305798
0.708163	1.10641	1.02513	0.79082	0.728872	0.619015	0.283175	0.42426	0.588613	0.528956	1.19335	0.790128
1.19429	1.01982	0.754073	0.203538	0.999707	0.605696	0.383302	0.270924	0.138761	0.907788	1.15243	0.855917
0.971708	1.13996	1.15188	0.467667	0.200934	0.685595	0.241032	0.184434	0.211302	0.183716	1.22667	1.04714
0.993292	1.05479	0.835439	0.447746	0.477834	0.663586	0.221243	0.226838	0.368395	0.975224	0.947093	0.874065
0.863705	0.92415	0.877677	0.396463	0.795955	0.869891	0.257191	0.312157	0.148104	0.507703	1.07154	1.15827
0.665077	1.07527	0.938262	0.698411	0.606387	0.819485	0.158378	0.317643	0.286993	0.891053	0.752521	0.786683
1.21886	0.94065	1.00916	0.491885	0.523462	0.418669	0.275631	0.399182	0.232539	0.286104	1.06507	1.09627
0.611287	1.03096	0.954079	0.32776	0.535351	0.587364	0.412167	0.301728	0.445559	0.339773	0.920612	0.991062
1.03668	1.06432	0.676881	0.286116	0.546967	0.865127	0.281204	0.494088	0.184312	0.329002	1.49959	0.491081
0.902547	1.069	0.696606	0.419381	0.452674	0.969966	0.25114	0.530334	0.383141	1.04331	0.543557	0.462438
0.473934	0.972218	0.777046	0.643388	0.964957	0.454176	0.317809	0.81014	0.309495	1.16703	0.996071	1.01703
0.820837	1.12702	0.770279	0.537582	0.446135	0.673132	0.237999	0.464211	0.319462	0.725778	0.285757	0.950673
1.36941	1.14932	0.900035	0.317609	0.647874	0.81772	0.235983	0.582108	0.295073	0.874829	0.188847	0.431309
1.08461	1.40668	0.869186	0.523742	0.429405	0.494241	0.196792	0.50245	0.251761	0.389946	0.634765	0.714417
1.04649	0.979986	1.14914	0.290291	0.953362	0.318555	0.445747	0.399698	0.334859	0.992046	0.678774	0.652993
1.10067	1.16498	0.990709	0.43531	0.623802	0.739871	0.257624	0.375685	0.26097	0.37539	0.986565	0.996232
1.27542	1.18747	1.1235	0.381329	0.424172	0.985402	0.545733	0.290646	0.369174	0.834981	0.658852	0.971574
1.09035	1.07536	0.953424	0.385184	0.925606	0.796829	0.268397	0.362359	0.276786	0.825357	0.690789	0.916798
0.957501	0.98154	0.668259	0.456821	0.963012	0.794807	0.182816	0.298534	0.408756	0.850369	0.992716	1.51147
0.814342	1.15848	1.00814	0.934094	1.15353	0.710909	0.364563	0.427494	0.35622	0.650038	0.813552	0.995108
1.547	0.883518	1.06594	0.400828	0.910593	0.891466	0.377186	0.623457	0.444323	0.631093	0.75272	0.799276
1.3618	1.11169	0.87834	0.308495	1.70436	0.742895	0.349671	0.408968	0.47664	0.594144	1.04655	0.75385
0.840341	1.10399	0.759217	0.457369	0.830861	0.675622	0.198511	0.717722	0.234246	0.499741	0.808367	0.63078
0.461816	0.928424	0.722234	0.477072	0.949088	0.385702	0.225287	0.573189	0.3457	0.862264	0.892206	0.903672
1.15062	0.811648	0.935089	0.621107	1.00991	0.920419	0.352515	0.252096	0.463869	0.511862	0.922702	0.965924
0.928136	0.813228	1.027	0.388651	1.1721	0.336486	0.361924	0.480724	0.374823	0.537566	0.893189	1.00381
1.30632	0.739979	0.846195	0.4708	0.892698	0.542607	0.177025	0.554982	0.687369	0.572518	0.775961	0.68111
0.850324	1.13652	0.954878	0.545401	0.901409	0.762256	0.343776	0.620495	0.370699	0.467404	1.08902	0.762968
1.01752	1.13923	1.07305	0.547145	0.568456	0.932329	0.344854	0.407479	0.424231	0.632358	0.838484	0.83599
0.715664	0.930771	0.926835	0.259973	0.942521	0.883297	0.377033	0.187379	0.270835	0.492296	0.984052	1.33392
1.08527	0.83656	1.17552	0.235356	1.18093	1.18926	0.257852	0.938898	0.351241	0.486672	0.95678	0.959867
0.922707	1.15748	1.04116	0.583268	1.20266	1.14312	0.289452	0.172317	0.325805	0.523024	1.0903	0.877035
0.62746	1.0032	1.07726	0.517706	1.63896	1.14373	0.170923	0.233573	0.424678	0.583906	0.719651	0.889021
0.974416	0.982014	1.00654	0.457345	1.09797	0.899207	0.490432	0.362809	0.259984	0.414705	0.938663	0.825553
0.93138	0.918947	1.08131	0.476048	1.46629	0.758608	0.290735	0.394126	0.459431	1.01201	0.679163	1.52013
0.85192	0.832629	0.912092	0.690901	0.729805	1.07703	0.214297	0.279206	0.244652	0.721206	0.984211	0.7862
0.499469	1.04354	1.04102	0.817636	0.817174	0.744189	0.327906	0.48064	0.389988	0.960675	1.07084	0.503417
1.10643	1.24474	0.925438	0.675507	0.955561	0.338902	0.196907	0.414119	0.357926	0.986357	0.877598	1.06195
1.05323	0.99574	0.763806	0.976719	0.857675	0.65716	0.13597	0.667251	0.780777	0.453167	0.996758	1.17237
1.08996	0.952079	0.759811	0.574326	1.04425	0.716193	0.0969339	0.435801	0.508984	1.13444	1.11885	0.993467
1.00835	1.07987	1.02539	0.641277	0.68059	0.753896	0.398142	0.267669	0.628682	0.477652	0.865633	0.707231
1.11495	0.898897	0.812524	0.553024	0.754306	0.84022	0.156871	0.555621	0.865407	0.397207	1.23352	0.457801
0.994989	0.995445	1.01612	0.538411	0.912836	0.912107	0.0533486	0.306264	0.51929	0.25485	1.10298	0.942369
0.908441	0.913137	1.12475	0.964394	0.805025	0.278198	0.195493	0.376971	0.4057	0.507583	1.02097	0.360735
0.894824	0.955965	0.875247	0.787249	0.446065	0.536943	0.168402	0.336217	0.774011	0.349574	0.893544	0.343738
0.874603	1.07506	0.81388	0.828616	0.890443	0.594938	0.382896	0.362735	0.17596	0.574337	1.12837	1.16383
0.805417	0.805911	0.832783	0.593386	0.984226	0.892305	0.286806	0.377254	0.147021	0.396083	0.892545	0.278677
1.05174	0.865889	0.863523	0.763775	1.72634	0.451064	0.17078	0.341615	0.592624	0.418309	0.981127	0.830337
0.930544	0.826802	0.872093	0.827302	1.09703	0.821373	0.231191	0.2353	0.698595	0.624214	0.814284	0.346472
0.943529	0.877246	0.934619	0.833608	0.86245	0.608356	0.254224	0.405003	0.56758	0.299107	0.692439	0.126636
1.12077	1.03521	1.01195	0.566311	1.08018	0.324704	0.1438	0.257367	0.193314	1.23391	1.10308	0.858497
0.809514	0.697062	0.944357	0.534725	0.673299	0.61642	0.195914	0.254608	0.434551	0.343206	0.826119	1.44633
0.761313	0.488668	0.797165	1.00461	0.823912	0.699809	0.186052	0.237034	0.675307	0.347461	1.09919	0.460012
1.04151	0.524998	0.82893	0.598087	1.16095	0.7004	0.189593	0.302953	0.614973	0.223855	0.952117	0.228729
1.00428	1.08073	1.06519	0.683229	0.754612	0.933033	0.389752	0.304949	0.924769	0.748836	0.966616	0.88359
0.912029	0.903755	1.05809	0.452823	1.06646	0.741343	0.0726769	0.244626	0.362341	0.707083	0.805337	0.672074
0.952457	1.0372	0.98396	1.18018	1.08423	1.07797	0.184468	0.266209	0.319316	0.545922	0.828314	1.04513
1.18365	0.92009	0.905375	0.772969	0.92136	0.784064	0.203516	0.454856	0.901274	0.794614	1.2711	1.11474
1.15903	0.701092	0.884828	1.18761	1.09869	0.739219	0.143493	0.295111	0.677615	0.360455	1.14966	1.15105
0.844634	1.10157	0.807205	0.325445	0.975835	0.609302	0.181308		0.633821	0.416853	0.992827	0.812557
0.862688	0.910022	0.924582	0.261966	0.936572	0.553134	0.248162		0.474035	1.09804	1.06127	0.755355
1.02913	0.634771	0.858336	0.313128	0.805589	0.661142	0.143691		0.488454	0.604189	1.12892	1.08255
1.35951	0.951732	0.767357	0.615392	0.98969	0.818849	0.112835		0.353086	0.578536	0.913563	1.06151
1.04804	0.533496	0.795262	0.820786	0.775609	0.692682	0.280092		0.708377	0.862129	0.819029	1.17723
1.3086	1.03083	0.743283	0.419398	1.08227	1.24858	0.243798		0.527056	0.413924	0.724434	0.877444
1.37295	2.45883	0.602139	0.432947	1.10926	1.07888	0.155246		0.68606	0.628013	0.966143	1.13352
0.642085	0.233298	0.951588	0.411726	1.19354	0.39882	0.284161		0.437805	0.279727	1.06592	0.899679
0.777888	1.30394	0.938052	0.420929	0.476818	0.243152	0.171895		0.48584	0.450878	1.27067	0.824492
0.994627	0.971869	1.19667	0.643528	0.75617	0.38429	0.289374		0.320883	0.927371	0.959641	0.838225
1.17754		0.95214	0.610813	1.45742	0.952521	0.390778		0.360517	0.506913	0.762508	0.354839
0.851787		1.33545	0.692718	0.795181	0.501606	0.210432		0.544485	0.636139	0.673094	0.646286
0.820642		1.01277	0.378916	1.08935	0.394335	0.175518		0.344083	0.584647	1.2736	1.03548
0.928448		0.878243	0.521386	0.465987	0.964778	0.197607		1.15087	0.317927	0.699342	0.939746
1.30622		1.10523	0.695033	0.866203	0.493907	0.200108		0.260142	0.424563	0.787295	0.860364
1.03579		0.896424	0.647899	0.89639	1.19275	0.272153		0.392139	0.485757	0.686392	1.37573
0.894082		0.811707	0.722178	0.956577	0.829167	0.157116		0.625402	0.551098	0.794976	0.268565
0.938091		0.93351	0.671985	1.11872	0.90147	0.102371		0.378856	0.426964	0.894211	1.12702
1.25918		0.900682	0.45831	1.45702	0.440234	0.487098		0.918355	0.411697	0.717629	0.824874
0.914322		1.50375	0.499273	1.17918	0.274035	0.218594		0.414094	1.2588	0.794239	1.11832
1.10938		0.892983	0.311149	0.832844	0.472203	0.27739		0.521176	0.243404	1.19615	1.09497
0.988582		0.938166	0.770381	0.813264	0.380939	0.217588		0.340264	0.332603	1.02912	0.796096
0.810164		0.885728	0.450739	0.904467	0.525084	0.318227		0.139938	0.342226	0.906352	0.503592
1.10836		0.878521	0.260665	0.439588	0.542371	0.170632		0.1565	0.691793	0.303059	1.10533
0.84276		0.953513	0.383861	0.901059	1.07787	0.271274		0.226079	0.378134	1.1476	1.12082
0.474929		0.849667	0.502721	0.886501	1.01924	0.107421		1.04944	0.383191	1.27065	0.809589
0.784427		0.865937	0.643987	0.499899	0.542714	0.107015		0.583769	0.881802	0.889165	0.831544
0.836812		0.865544	0.540781	0.181263	0.682077	0.12877		0.547917	0.285433	0.611723	0.95531
0.931739		1.12438	0.751716	0.891696	0.588216	0.214118		0.674436	0.59528	0.957063	0.871634
1.05795		0.779356	0.820479	0.345889	0.746124	0.572379		0.385179	0.397645	0.273577	0.899951
0.832831		0.892818	0.335479	0.310125	0.5594	0.28383		0.45543	0.514791	0.948319	0.277451
1.02955		0.832418	0.450483	0.682546	1.17525	0.305846		0.232976	0.475311	1.317	0.237504
0.858903		0.989932	0.287002	0.890787	0.772196	0.308074		0.287432	0.685073	0.358123	0.311627
1.02189		0.862418	0.597292	0.239242	0.436025	0.371229		0.309441	0.382542	0.858453	0.856222
0.867013		0.814321	0.315803	0.430418	0.879431	0.599286		0.225447	0.431772	0.951036	0.593141
1.03775		0.833109	0.574127	0.7857	0.687144	0.339041		0.339142	0.710673	0.995238	1.00474
0.920052		0.916585	0.487811	0.203507	0.957757	0.324768		0.381857	0.501593	0.298201	1.01141
0.695406		0.983307	0.808921	0.895107	0.800547	0.436473		0.485295	1.05254	0.877318	0.779994
0.672761		0.972924	0.508645	0.58607	0.279966	0.402001		0.34534	0.740828	0.329324	0.750379
1.14489		0.403629	0.365899	0.608988	0.566141	0.424597		0.404752	0.421898	1.00439	1.20977
1.29368		0.909773	0.413613	0.6097	0.263711	0.239179		0.289978	0.756866	0.682923	0.489291
0.540782		1.35895	0.263791	0.296419	0.180847	0.379765		0.398772	0.84136	0.497378	0.894653
1.52716		0.834139	0.723749	0.774354	0.979607	0.0633001		0.202717	0.356008	0.713967	0.259563
1.13919		0.84894	0.440469	1.04671	0.768665	0.251794		0.124236	0.584669	0.584787	1.14214
1.02274		0.883097	0.696573	0.967853	0.650236	0.399068		0.266345	0.478532	0.806179	1.13187
1.18948		1.0049	0.662517	0.551104	0.899254	0.292582		0.223558	0.342872	0.408285	0.637405
1.08258		0.533901	0.285619	1.08239	0.68724	0.263961		0.373821	0.363455	0.72304	0.487272
1.05751		0.618855	0.49833	1.0557	0.57124	0.314838		1.31098	0.398676	1.10713	0.932975
0.790436		0.900882	0.409312	0.969354	0.199398	0.312214		0.347524	0.389694	0.430427	0.319744
0.835661		0.338291	1.02232	1.01921	0.604727	0.369784		0.296435	0.336314	0.814609	0.726003
0.669675		0.611828	0.518553	0.904503	0.784529	0.298958		0.177549	0.507678	0.872491	0.385652
0.90861		0.968049		0.699512	0.450476	0.400267		0.374928	0.342855	0.695536	0.861839
0.791449		0.659472		1.23667	0.687973			1.07535	0.278077	0.929231	1.097
0.972669		0.871301		1.33427	0.530505			0.33384		0.837079	1.74329
		0.859868		0.569527	1.07244			0.284731		0.503042	0.904961
		0.828217			0.677795			0.975877		0.501564
		0.831589			0.660589			0.312174
		0.242546			0.941381			0.332897
		0.57319			0.631645			0.329487
		0.829905			0.780152			0.465731
		0.889156			0.480658			1.02593
		0.467832			1.13996			0.731409
		0.315521			0.787748			0.279222
		0.853784			0.583754			0.770379
		0.91366			0.649096			0.258388
		0.86051			0.642012			0.566035
		1.32851			1.03887			0.993755
		0.957264			0.887389			0.366464
		1.01003			0.875339			0.106934
		1.03721			0.907926			0.335453
		0.983094			0.891154			0.403749
		0.978877			0.882235			0.175594
		0.765724			0.249105			0.165861
		0.931226			0.881891			0.702615
		0.953507			1.31524			0.257472
		0.698517			0.4613			0.595795
		1.26578			0.890193			0.287273
		0.724955			0.830814			0.205454
		0.840597			0.988018			0.0787657
		0.353151			0.900279			0.369716
		0.941578			0.997197			0.161005
		1.08965			1.01885			0.424119
		0.972008			1.05894			0.298367
		0.845852			0.949719			0.272167
		0.942999			0.763427			0.343985
		1.0111			0.502657			0.557944
		0.906576			0.832718			0.369045
		0.956779			0.834148			0.361385
		0.473991			1.22645			0.334588
		0.784656			0.78503			0.174068
		0.781186			0.929633			0.274877
		0.905405			0.761807			0.475017
		0.937735			0.750972			0.350966
		1.07778			0.805912			0.312007
		1.02624			0.713362			0.268939
		0.889946			0.649649			0.323082
		0.821162			0.613073			0.22562
		0.951819			0.549728			0.383778
		0.71907			0.62076			0.596389
		0.953894			0.642664			0.0639276
		0.803213			0.763785			0.246139
		0.435332			0.68927			0.245956
		1.28396			1.06164			0.0877319
		0.539827			0.911636			0.142287
		0.857316			0.896784			0.117231
		0.321642			0.402575			0.156408
		0.81506			0.373885			0.430709
		0.321254			1.43942			0.379119
		0.738185			0.736786			0.450957
		0.949454			0.785465			0.326146
		0.429015			0.837293			0.180738
		0.930989			1.08529			0.101637
		1.01585			1.14756			0.251844
		0.960373			0.86691			0.27801
		0.867319			0.978022			0.155798
		0.819407			0.951267			0.195788
		0.699705			1.06218			0.213733
		0.868525			1.23942			0.092317
		0.918402			0.754606			0.931097
		0.843944			0.708488			0.355502
		0.871746			0.98698			0.247016
		1.09498			0.936318			0.436048
		0.846026			0.968578			0.24094
		0.931375			0.75921			0.253619
		0.855243			1.14897			0.249066
		0.83489			0.970656			0.433956
		0.93812			0.928263			0.233663
		1.03616			0.986383			0.261659
		0.757005			0.81365			0.237594
		0.397234			0.68784			0.431556
		0.849639			0.688164			0.384329
		0.988607			0.948458			0.249427
		0.94347			0.766995			0.428397
		0.748256			1.05865			0.410747
		0.923276			0.86189			0.270128
		0.95034			0.95365			0.239624
		0.836436			0.83668			0.159286
		1.16139			1.035			0.102595
		0.857769			1.1294			0.24832
		1.16238			0.79529			0.417895
		1.33243			0.900214			0.501954
		0.543358			0.847005			0.260532
		0.904156			0.880906			0.23426
		1.00117			0.910034			0.334118
		0.920113			0.945671			0.303721
		0.894582			1.10067			0.407761
		0.755939			0.873102			0.470122
		0.877446			0.766435			0.37908
		0.85355			1.08098			0.314481
		1.11167			0.772052			0.258218
		0.651226			1.0713			0.220493
		1.15702			0.977843			0.312698
		0.983386			0.726261			0.333934
		0.830581			0.941927			0.375968
		0.603648			0.912643			0.152158
		0.642074			0.916816			0.599364
		1.05854			0.936184			0.521586
		0.727194			0.754182			0.601428
		0.76786			0.87702			0.20144
		0.970896			0.877235			0.290067
		0.817659			0.771124			0.250051
		0.876791			0.951379			0.259541
		1.06386			0.946102			0.478093
		0.262009			0.860851			0.380187
		1.05254			0.896431			0.272815
		1.09812			1.18043			0.302295
		0.926924			1.15196			0.634446
		1.1561			1.24384			0.497873
		0.827409			0.887532			0.173154
		1.79756			0.936731			0.384346
		0.977511			1.0777			0.290085
		0.876231			1.14562			0.269158
		0.834356			0.990173			0.417749
		0.817614			0.653329			0.387094
		0.413245			0.927076			0.190981
		0.858582			0.820994			0.214763
		0.910674			1.00473			0.369504
		0.862703			1.05164			0.647271
		0.766513			0.947755			0.406705
		0.90089			0.877407			0.412779
		0.848505			0.912748			0.235963
		0.802141			0.640286			0.151615
		0.838337			0.963351			0.482351
		0.845356			0.9009			0.325052
		0.824322			0.993033			0.272745
		0.470435			0.875076			0.403574
		0.135448			0.999738			0.371045
		0.297272			0.979391			0.103501
		0.58764			0.712467			0.710076
		0.569348			0.982909			0.357213
		0.940693			0.845233			0.352248
		0.86434			0.992472			0.232057
		0.521603			0.659523			0.385133
		0.588449			0.536804			0.316543
		0.881117			0.739118			0.343493
		1.32061			0.719024			0.293451
		0.977273			0.822575			0.954281
		0.913217			1.01229			0.251709
		0.971388			1.00201			0.0664849
		1.0731			0.978166			0.150721
		0.838645			1.29552			0.398413
		0.99611			0.948813			0.574728
		0.323207			1.1907			0.141908
		0.773197			0.662866			0.159217
		0.958888			0.911876			0.179895
		0.479133			0.965791			0.411136
		0.77501			0.870039			0.37651
		1.0431			0.848933			0.397741
		0.905504			0.939129			0.393181
		1.00534			1.10034			0.311516
		0.537037			1.01587			0.171147
		0.693941			0.921613			0.411052
		0.920203			1.0616			0.302945
		0.881093			0.957001			0.123188
		1.11028			0.803589			0.170357
		0.275164			0.993892			0.260231
		0.668915			0.953615			0.384427
		0.881486			0.806271			0.872605
		0.894908			1.28092			0.341477
		1.0547			1.0899			0.442049
		1.06499			1.05505			0.448721
		0.810277			1.03681			0.303214
		0.855926			0.983707			0.360468
		0.786914			0.926665			0.365666
		0.80386			0.840453			0.115329
		1.02129			0.925984			0.619763
		0.892489			0.907813			0.101291
		0.880566			1.12809			0.537987
		0.416108			1.14403			0.138622
		1.00098			1.10948			0.395603
		0.753449			0.80194			0.459162
		1.0551			0.735047			0.123687
		0.751583			0.978884			0.272243
		0.806893			1.12355			0.494007
		0.94931			1.07824			0.453885
		0.815286			0.913785			0.473495
		0.744254			0.788882			0.430007
		0.921968			1.04871			0.75147
		0.40097			0.777565			0.247579
		0.950157			0.868948			0.451796
		0.903755			0.84361			0.231542
		0.873858			0.947377			0.115208
		0.828167			0.752758			0.306992
		0.972603			1.09547			0.174472
		0.761361			0.943623			0.177046
		1.00632			1.18363			0.266166
		0.956122			0.958609			0.204009
		0.849396			0.868996			0.0790589
		0.782017			0.930083			0.167558
		0.774609			0.874458			0.40048
		0.862093			0.669794			0.244912
		0.995467			0.796254			0.153039
		1.12424			0.859647			0.199516
		1.05421			0.65027			0.207784
		0.707178			0.995932			0.350352
		0.654543			1.0697			0.560814
		1.11678			1.33646			0.197591
		0.413442			0.845341			0.157688
		0.496099			0.88742			0.180202
		0.605214			1.22699			0.0936762
		0.928041			0.850005			0.264688
		1.0228			0.971429			0.0721565
		0.618312			0.865988			0.456627
		0.734546			1.04815			0.0536528
		0.876262			0.508019			0.364784
		1.28383			1.19539			0.267693
		0.329495			0.445707			0.221033
		0.821088			0.73885			0.124145
		0.718261			0.674122			0.171637
		1.03554			0.887613			0.152853
		0.408755			0.465911			0.16444
		1.01439			0.620126			0.647431
		0.857351			0.564091			0.320594
		0.627581			0.859758			0.239405
		0.911344			0.739582			0.172327
		1.03547						0.138296
		0.74621						0.103776
		0.767357						0.342838
		0.347516						0.315875
		1.1434						0.251024
		0.971792						0.353504
		0.751538						0.272867
		0.974958						0.519154
		1.20793						0.40068
		0.965903						0.325601
		1.12492						0.284029
		1.12862						0.474234
		0.963131						0.262567
		0.746383						0.394336
		1.08256						0.781275
		0.780809						0.325858
		0.415141						0.379937
		1.13077						0.455206
		0.434793						0.388078
		0.786492						0.291473
		0.44377						0.425061
		1.11743						0.520145
		0.908921						0.705953
		1.02194						0.279125
		0.29965						0.512309
		0.93214						0.353662
		1.15374						0.51929
		0.923917						0.142391
		0.995092						0.217855
		0.490149						0.217619
		1.03222						0.906993
		0.881131						0.191755
		0.723587						0.309124
		0.985608						0.401666
		0.807397						0.400367
		0.794586						0.290022
		0.888678						0.31315
		0.781682						0.232285
		1.09013						0.275601
		0.797423						0.302004
		0.897479						0.124362
		1.24711						0.255589
		1.18547						0.767189
		0.762717						0.425012
		0.461838						0.115709
		1.02807						0.36175
		1.09039						0.283327
		0.851426						0.305511
		0.803748						0.320601
		1.05616						0.255671
		0.843243						0.359676
		1.07419						0.312189
		1.32639						0.459025
		0.779174						0.41918
		0.865371						0.769532
		1.05718						0.325447
		1.16463						0.29383
		0.875446						0.231437
		0.868008						0.249599
		0.995836						0.116003
		1.63779						0.47423
		1.14009						0.320329
		0.999158						0.190585
		1.06561						0.535197
		0.900741						0.362144
		0.928164						0.540354
		0.6323						0.345343
		0.907412						0.453039
		0.819864						0.290003
		1.01586						0.169629
		0.835867						0.230505
		0.877747						0.200199
		0.774938						0.196347
		0.646178						0.288526
		0.527876						0.306447
		0.792426						0.312186
		1.28587						0.522388
		1.03539						0.289688
		0.549184						0.481656
		0.846662						0.409858
		0.520167						0.613416
		0.868745						0.538528
		0.878091						0.325447
		0.934453						0.334505
		1.03485						0.504052
		0.770008						0.402033
		0.895047						0.159642
		0.343508						0.239162
		0.382083						0.312321
		0.997578						0.492921
		0.842015						0.27029
		0.810057						0.287838
								0.69109
								0.307046
								0.519729
								0.321031
								0.671254
								0.655909
								0.895833
								0.648425
								0.456792
								0.35417
								0.448873
								0.383456
								0.288546
								0.677725
								0.614281
								0.361606
								0.407848
								0.324074
								0.421452
								0.313565
								0.294153
								1.83453
								0.814784
								0.532475
								0.415502
								0.824649
								0.976079
								0.270258
								0.722699
								0.383128
								0.168561
								0.530024
								0.325688
								0.533861

## Sheet: 1i
NT	ConA	NAC	HU50	HU50 + ConA	HU 50 + NAC	HU500	HU500 + ConA	HU500 + NAC	H2O2	H2O2 + ConA	H2O2 + NAC
0.288265	0.70166	0.181153	0.195581	0.483466	0.538817	0.48656	0.889038	0.251305	0.129062	0.251741	0.612027
0.407779	0.737448	0.319945	0.257671	0.502425	0.726467	0.092697	0.242432	0.403597	0.174463	0.278161	0.620017
0.511996	0.752621	0.535505	0.263521	0.579097	0.807672	0.203589	0.559247	0.429588	0.210494	0.278907	0.755362
0.517686	0.787238	0.571567	0.271391	0.61388	0.840974	0.212172	0.632353	0.437258	0.220769	0.347692	0.80049
0.554227	0.819845	0.616734	0.296334	0.652447	0.849598	0.220748	0.664634	0.463388	0.244642	0.399767	0.804531
0.572422	0.843457	0.918604	0.302957	0.65428	0.869084	0.252318	0.74017	0.465925	0.248152	0.40757	0.84041
0.605811	0.862085	0.935102	0.315908	0.729863	0.874229	0.276442	0.740882	0.522077	0.263521	0.446446	0.847204
0.630058	0.863222	0.990303	0.336487	0.734707	0.905872	0.286153	0.74437	0.5593	0.266359	0.643818	0.85192
0.656701	0.876338	0.991029	0.353702	0.757904	0.907881	0.301502	0.785751	0.652836	0.272887	0.677431	0.860846
0.658194	0.901473	0.993221	0.372924	0.792433	0.949388	0.305829	0.798592	0.654882	0.280226	0.700596	0.867876
0.661757	0.907786	0.979523	0.386504	0.799658	0.951965	0.320483	0.866789	0.663287	0.333656	0.769223	0.907412
0.699276	0.908269	0.927232	0.386724	0.811903	0.954925	0.345773	0.885824	0.689865	0.342947	0.810614	0.923555
0.700733	0.919362	0.891296	0.409503	0.820747	0.956298	0.351701	0.88992	0.694959	0.347845	0.81843	0.923849
0.705715	0.934694	0.890256	0.42549	0.849125	0.97529	0.355298	0.891156	0.716033	0.361681	0.85505	0.93439
0.706275	0.946318	0.870523	0.43585	0.869143	0.976216	0.35577	0.931829	0.731717	0.37056	0.863756	0.972276
0.75432	0.981649	0.778808	0.438238	0.877506	0.978886	0.372396	0.938287	0.818782	0.381871	0.887289	0.977592
0.780761	0.998567	0.764107	0.439568	0.894882	0.996569	0.376392	0.954851	0.824334	0.410093	0.888648	0.975265
0.784813	0.98657	0.69641	0.480676	0.902603	0.989469	0.407264	0.97821	0.83376	0.446795	0.893487	0.969761
0.815075	0.986165	0.660085	0.481219	0.903557	0.964732	0.412207	0.984848	0.849957	0.464701	0.897918	0.95084
0.825076	0.946579	0.445879	0.487067	0.914605	0.939933	0.415219	0.998018	0.858475	0.500403	0.900075	0.941327
0.844339	0.937246	0.392691	0.487665	0.916929	0.932003	0.416393	0.990683	0.861871	0.501446	0.908399	0.937577
0.848617	0.928454	0.356198	0.504799	0.931481	0.904058	0.474017	0.985198	0.862546	0.501589	0.909042	0.907181
0.866997	0.914582	0.249383	0.530849	0.937542	0.888391	0.479215	0.933705	0.873714	0.503984	0.926146	0.861154
0.885492	0.860926	0.503361	0.552117	0.939048	0.865996	0.522373	0.927941	0.899522	0.504971	0.938932	0.834993
0.889881	0.848403	0.690989	0.557118	0.940346	0.830348	0.539681	0.907883	0.911759	0.514569	0.938965	0.815838
0.913983	0.845761	0.705786	0.603563	0.942142	0.795886	0.568114	0.90616	0.91184	0.51709	0.985018	0.813041
0.928031	0.834342	0.707951	0.614104	0.952209	0.791789	0.581928	0.904523	0.934522	0.519149	0.99368	0.735653
0.931839	0.815906	0.725176	0.621252	0.959936	0.764458	0.600217	0.853022	0.93517	0.535821	0.999146	0.668159
0.93903	0.806151	0.734828	0.633348	0.969452	0.759135	0.6015	0.833387	0.935945	0.559507	0.981095	0.648862
0.940995	0.801415	0.739766	0.661189	0.971896	0.757526	0.606799	0.825486	0.937173	0.572181	0.971576	0.628091
0.944428	0.794415	0.745131	0.69236	0.989672	0.740601	0.61485	0.815679	0.945066	0.584516	0.969493	0.571593
0.95683	0.79351	0.794976	0.721351	0.991279	0.690115	0.630207	0.774979	0.947757	0.585376	0.9654	0.469537
0.957244	0.789518	0.841392	0.737591	0.982609	0.612416	0.639975	0.767145	0.949985	0.59459	0.958169	0.419219
0.964262	0.782304	0.851491	0.780548	0.971241	0.455983	0.665885	0.719854	0.950709	0.595218	0.952637	0.408782
0.965047	0.780212	0.851864	0.815917	0.95898	0.428873	0.682692	0.704954	0.976332	0.596379	0.950235	0.392628
0.970356	0.741838	0.857346	0.828441	0.95794	0.213559	0.696742	0.66366	0.986258	0.604323	0.935561	0.143066
0.972169	0.719045	0.869791	0.831895	0.947307	0.26249	0.720251	0.655691	0.98696	0.608849	0.933234	0.223592
0.97788	0.702867	0.874654	0.903928	0.94653	0.414399	0.753555	0.652989	0.999718	0.633134	0.93038	0.229135
0.981471	0.670243	0.887372	0.999655	0.945723	0.442166	0.757601	0.577141	0.99838	0.68264	0.927505	0.430346
0.98328	0.637228	0.888357	1	0.945296	0.591383	0.782398	0.522784	0.996197	0.795959	0.927147	0.553344
0.983662	0.606485	0.89161	0.985415	0.941031	0.684424	0.795434	0.5	0.982911	0.818281	0.908029	0.573146
0.983871	0.556279	0.902752	0.948962	0.939444	0.719682	0.805878	0.936562	0.979178	0.870475	0.896742	0.682777
0.988739	0.491565	0.938484	0.948152	0.937318	0.760213	0.815798	0.295123	0.978504	0.880451	0.894335	0.810165
0.996176	0.408163	0.950813	0.87508	0.937025	0.895253	0.850461	0.297667	0.961504	0.974505	0.875896	0.812686
0.999271	0.315481	0.953467	0.86752	0.935335	0.956687	0.88649	0.439675	0.961193	0.991264	0.875531	0.837694
0.996415	0.412007	0.975224	0.853659	0.933011	0.928564	0.895994	0.443142	0.958567	0.979494	0.87279	0.855685
0.995123	0.469992	0.986182	0.820966	0.920449	0.918285	0.977488	0.457214	0.955409	0.933567	0.861408	0.866449
0.992443	0.54045	0.990961	0.752735	0.915808	0.912871	0.987313	0.468616	0.954411	0.915917	0.83759	0.878317
0.990141	0.563515	0.999538	0.745141	0.910162	0.892263	1	0.503419	0.941441	0.915197	0.801301	0.890864
0.983821	0.684861	1	0.696739	0.907407	0.868937	0.973936	0.589273	0.938966	0.91149	0.796727	0.897057
0.979181	0.691918	0.990884	0.663064	0.904828	0.863439	0.930376	0.688782	0.938014	0.888474	0.78684	0.899704
0.974869	0.696904	0.990638	0.655774	0.893951	0.844149	0.897609	0.70751	0.935443	0.814586	0.780809	0.902493
0.959732	0.698705	0.989813	0.602746	0.878576	0.798896	0.857808	0.739942	0.915133	0.713218	0.779817	0.904449
0.958038	0.706869	0.987776	0.597013	0.868479	0.313491	0.839652	0.755313	0.896882	0.708498	0.778523	0.918288
0.949761	0.717832	0.982477	0.559128	0.86073	0.423623	0.790158	0.756932	0.893345	0.677958	0.750993	0.93038
0.949427	0.719808	0.973995	0.550411	0.859578	0.434547	0.781877	0.764862	0.888351	0.606325	0.741402	0.930958
0.938429	0.740556	0.968373	0.5016	0.857652	0.512341	0.772813	0.7719	0.868062	0.56006	0.733765	0.934796
0.938066	0.88622	0.965877	0.488546	0.836263	0.608797	0.737597	0.786277	0.866305	0.521142	0.711733	0.96475
0.927315	0.892425	0.961662	0.482736	0.830522	0.623101	0.737106	0.818037	0.816776	0.51408	0.707132	0.975878
0.925591	0.896613	0.95265	0.481643	0.827721	0.632767	0.727614	0.818164	0.78309	0.4408	0.701643	0.997125
0.923084	0.915614	0.944623	0.468997	0.822045	0.674203	0.684156	0.823351	0.778334	0.372469	0.670758	0.999866
0.920228	0.934097	0.942627	0.468902	0.820759	0.72096	0.67619	0.824253	0.766404	0.35582	0.647759	0.989873
0.91988	0.936967	0.935162	0.441849	0.815671	0.728837	0.666726	0.828125	0.758014	0.349197	0.628129	0.989615
0.913629	0.956371	0.931655	0.439226	0.812648	0.796866	0.665477	0.834667	0.701589	0.3394	0.589108	0.988576
0.913432	0.957988	0.927385	0.431837	0.807714	0.890097	0.636948	0.846672	0.698955	0.333921	0.572053	0.951731
0.913429	0.989618	0.921521	0.421426	0.801357	0.921814	0.633416	0.857185	0.684198	0.328262	0.477691	0.944173
0.913166	0.99867	0.909858	0.418116	0.797967	0.92209	0.632047	0.868775	0.633456	0.258602	0.449677	0.942276
0.908818	0.98418	0.904263	0.416035	0.79583	0.928345	0.621877	0.877566	0.54802	0.207716	0.435529	0.936776
0.907165	0.983596	0.898833	0.40926	0.78681	0.936999	0.61904	0.884635	0.523759	0.110708	0.24348	0.922944
0.89672	0.94087	0.898153	0.377248	0.784869	0.943353	0.618094	0.921386	0.500665	0.781367	0.167052	0.914837
0.89157	0.935465	0.894898	0.362581	0.759241	0.964521	0.616537	0.925493	0.47331	0.151117	0.165362	0.911828
0.888332	0.916375	0.893865	0.326079	0.751158	0.9765	0.598281	0.927704	0.448873	0.235987	0.763724	0.878635
0.886831	0.915401	0.885739	0.307762	0.746267	0.982484	0.584107	0.93459	0.528036	0.274399	0.44233	0.869506
0.884197	0.903749	0.867087	0.253053	0.74431	0.926855	0.575515	0.934783	0.200173	0.279316	0.444404	0.86814
0.883189	0.876222	0.866419	0.251307	0.717431	0.878005	0.556122	0.936156	0.313769	0.306259	0.512305	0.854461
0.881411	0.866288	0.844084	0.238149	0.705522	0.863078	0.555651	0.948916	0.407939	0.334333	0.579597	0.831962
0.880823	0.844999	0.843543	0.228155	0.688107	0.831037	0.547991	0.954167	0.488806	0.340697	0.605586	0.808352
0.87855	0.825645	0.823513	0.211626	0.684192	0.801032	0.542394	0.954856	0.499658	0.343036	0.627279	0.786004
0.872837	0.820555	0.821528	0.192033	0.66356	0.78396	0.512071	0.959885	0.516044	0.384284	0.627429	0.771462
0.872573	0.786717	0.813065	0.58605	0.62793	0.779777	0.510387	0.968076	0.519955	0.40261	0.679061	0.758347
0.87223	0.729448	0.807561	0.258818	0.607117	0.774056	0.505308	0.993932	0.527087	0.434441	0.681981	0.729714
0.866186	0.703098	0.787607	0.321384	0.606972	0.754374	0.505148	0.996571	0.533438	0.508001	0.716705	0.716616
0.853839	0.634861	0.787041	0.335977	0.60641	0.746819	0.500161	0.990496	0.576507	0.728384	0.728816	0.715425
0.848499	0.588383	0.785753	0.380297	0.589881	0.707687	0.496022	0.988182	0.609295	0.811038	0.734058	0.677017
0.844968	0.40024	0.77501	0.39044	0.545782	0.700647	0.491821	0.981287	0.633548	0.832736	0.746758	0.636664
0.837012	0.657143	0.770565	0.40803	0.250945	0.667804	0.483523	0.971198	0.63356	0.881898	0.746992	0.625214
0.833089	0.405573	0.766471	0.45998	0.248482	0.659507	0.480894	0.96799	0.651376	0.927954	0.77763	0.618226
0.829172	0.610541	0.686237	0.479246	0.208922	0.659192	0.467358	0.961914	0.657303	0.971038	0.783825	0.596099
0.828231	0.7019	0.686189	0.484215	0.595859	0.619331	0.462407	0.923217	0.718112	0.956313	0.7961	0.547824
0.827891	0.802001	0.680171	0.486877	0.367862	0.616998	0.460832	0.92285	0.755349	0.955169	0.808868	0.463363
0.820551	0.807536	0.676856	0.508576	0.46105	0.561944	0.427596	0.921014	0.767062	0.939851	0.819787
0.813322	0.844406	0.672881	0.51081	0.520023	0.464838	0.396745	0.916365	0.767249	0.939506	0.828548
0.81026	0.887839	0.654219	0.516605	0.523762	0.427269	0.389798	0.912609	0.771477	0.919196	0.839499
0.804006	0.899221	0.65057	0.525387	0.639882	0.312333	0.387156	0.912568	0.784666	0.881461	0.850506
0.803702	0.931493	0.639142	0.581296	0.677198	0.518221	0.379913	0.90271	0.790479	0.846765	0.866678
0.797913	0.933187	0.60609	0.602038	0.696441	0.753581	0.379562	0.89623	0.795681	0.751745	0.875183
0.79383	0.936405	0.559574	0.610446	0.706937	0.839438	0.345042	0.893924	0.803498	0.733944	0.879903
0.782867	0.940676	0.459656	0.636151	0.725644	0.85453	0.340299	0.89306	0.806081	0.73353	0.888756
0.760843	0.96379		0.641634	0.727553	0.938375	0.307628	0.884508	0.817664	0.691349	0.889172
0.748704	0.983569		0.705354	0.762288	0.955458	0.289902	0.876471	0.832194	0.682687	0.893651
0.742807	0.998968		0.728149	0.776007	0.982216	0.282245	0.875893	0.837787	0.662832	0.896889
0.729662	0.998459		0.75	0.787283	0.988981	0.282229	0.867253	0.839061	0.622707	0.910201
0.723534	0.978481		0.750972	0.793154	0.988818	0.27811	0.860816	0.840982	0.621356	0.923132
0.721151	0.945754		0.791285	0.803583	0.967101	0.27122	0.847997	0.855196	0.560091	0.927951
0.684989	0.937335		0.845609	0.832411	0.964169	0.240223	0.841662	0.856582	0.548623	0.949187
0.680093	0.926267		0.871838	0.834146	0.946011	0.200879	0.837387	0.875385	0.450211	0.952308
0.661989	0.918996		0.930422	0.835289	0.934396	0.90503	0.821072	0.884294	0.418254	0.961938
0.656444	0.911158		0.978212	0.843396	0.927673	0.153592	0.807193	0.896673	0.400206	0.975606
0.646055	0.897168		0.980891	0.845232	0.894586	0.242541	0.800501	0.904587	0.366473	0.990479
0.644549	0.895517		0.932061	0.846625	0.892458	0.338858	0.799176	0.9136	0.36	0.991102
0.624733	0.888069		0.920128	0.850655	0.862962	0.34071	0.784182	0.914903	0.316268	0.998139
0.615271	0.868441		0.897067	0.854762	0.848381	0.368495	0.782319	0.923258	0.302566	0.993289
0.55339	0.868007		0.879826	0.861988	0.837758	0.379984	0.742557	0.93717	0.286841	0.991764
0.531728	0.857624		0.873087	0.874255	0.774336	0.401629	0.739949	0.944826	0.241548	0.975872
0.522653	0.826274		0.858962	0.884779	0.706752	0.429644	0.699563	0.956269	0.220622	0.975371
0.47002	0.812042		0.842553	0.887141	0.610966	0.445319	0.690685	0.963457	0.198029	0.956744
0.423093	0.81175		0.833396	0.887428	0.588366	0.467272	0.660909	0.963747	0.186061	0.955364
0.366624	0.741514		0.823701	0.888239		0.496183	0.646958	0.988046	0.104651	0.952545
0.332026	0.686187		0.7902	0.918066		0.500483	0.603956	0.996799		0.940038
0.325279	0.684646		0.789933	0.942318		0.518908	0.563055	0.997079		0.936395
0.321186	0.682855		0.774417	0.943241		0.524414	0.549225	1		0.936317
0.317073	0.665228		0.713631	0.945813		0.536969	0.543322	0.983267		0.922359
0.21874	0.491113		0.69757	0.959785		0.55055	0.526964	0.981994		0.918553
0.313141	0.657143		0.66314	0.969768		0.584657	0.488539	0.977883		0.904606
0.354644	0.405573		0.660515	0.971386		0.616139	0.478428	0.97013		0.826448
0.53378	0.610541		0.623687	0.974355		0.630417	0.436423	0.961398		0.819793
0.580574	0.7019		0.569506	0.974959		0.63908	0.389774	0.951923		0.795956
0.637114	0.802001		0.542355	0.975867		0.754438	0.361775	0.951112		0.706588
0.73985	0.807536		0.542065	0.986605		0.783606	0.354757	0.944401		0.693648
0.754116	0.844406		0.517915	0.98696		0.789617	0.312119	0.940427		0.685062
0.78695	0.887839		0.516015	0.994199		0.789618		0.933236		0.675144
0.812478	0.899221		0.496385	0.991252		0.831083		0.924853		0.550847
0.813242	0.931493		0.490398	0.978416		0.845079		0.923818
0.82523	0.933187		0.479754	0.969229		0.854359		0.921849
0.830952	0.936405		0.466449	0.968778		0.871643		0.916933
0.851231	0.940676		0.460142	0.943667		0.872957		0.911351
0.852682	0.96379		0.365176	0.94291		0.877979		0.902056
0.858663	0.983569		0.313937	0.935313		0.879093		0.894053
0.887929	0.998968		0.295197	0.930332		0.926459		0.876891
0.891721	0.998459		0.283368	0.921847		0.926911		0.856975
0.892879	0.978481		0.270481	0.919574		0.932466		0.85
0.920406	0.945754		0.243933	0.916331		0.933076		0.846796
0.920767	0.937335		0.175761	0.895205		0.96333		0.823838
0.926009	0.926267			0.8862		0.97909		0.81505
0.92822	0.918996			0.831921		0.991082		0.794303
0.929936	0.911158			0.807927		0.89462		0.790505
0.938551	0.897168			0.773516		0.829108		0.783057
0.946462	0.895517			0.769523		0.79728		0.711351
0.954122	0.888069			0.760432		0.789556		0.698578
0.964276	0.868441			0.689159		0.755176		0.688674
0.965482	0.868007			0.67398		0.731119		0.678457
0.966214	0.857624			0.6439		0.719776		0.658852
0.978936	0.826274			0.562516		0.623662		0.632555
0.979277	0.812042			0.489403		0.584746		0.617341
0.98027	0.81175					0.556846		0.611283
0.987117	0.741514					0.55626		0.597929
0.991184	0.686187					0.531786		0.593075
0.999666	0.684646					0.482528		0.446143
0.996688	0.682855					0.473896		0.28275
0.988299	0.665228					0.471851		0.28214
0.987693	0.491113					0.466736		0.21103
0.985121						0.400969
0.982896						0.38838
0.979289						0.369118
0.977879						0.351701
0.974977						0.34986
0.973069						0.329779
0.968671						0.306922
0.96427						0.298897
0.955234						0.287046
0.952206						0.246813
0.944249						0.246022
0.940974						0.189565
0.933923						0.180237
0.932452						0.178454
0.932345						0.17703
0.930877						0.127128
0.930865
0.904928
0.904132
0.90324
0.89892
0.883649
0.874675
0.872376
0.871573
0.867972
0.862728
0.860555
0.853313
0.850603
0.84634
0.844119
0.839666
0.83521
0.830973
0.82395
0.791527
0.783934
0.77776
0.776354
0.766058
0.747734
0.737881
0.70207
0.651405
0.631301
0.232349
0.208447

## Sheet: 1l
siLuc	siLuc HU	siZRANB3	siZRANB3 HU
0.867219	0.429045	0.303894	0.475306
1.06588	0.345503	0.859361	0.248994
0.929496	0.322044	0.77832	0.507961
0.854389	0.633684	0.486077	0.502673
0.91372	0.414651	0.807161	0.87331
1.04831	0.264583	0.749868	0.463132
0.644868	0.380808	0.493839	0.619473
0.896015	0.417173	0.975044	0.472205
1.02263	0.535216	0.682284	1.01861
0.889168	0.42949	1.05476	0.555106
0.954218	0.491449	0.621105	0.564062
0.948808	0.657152	0.964878	0.913698
0.802085	0.365448	0.78036	0.630585
0.779201	0.335346	0.941385	0.598422
0.980295	0.53501	0.924548	0.741592
1.06155	0.468874	0.589935	0.789634
0.742739	0.278597	0.895708	0.736719
0.773675	0.540803	1.01162	0.558233
0.94789	0.771826	1.19573	0.747212
0.824094	0.365425	0.678757	0.795369
0.606917	1.11583	0.812633	0.562818
1.14019	0.632492	0.977458	0.793057
0.706809	0.578999	0.928441	0.936852
0.963891	0.556484	0.769584	0.96761
0.776409	0.650701	0.929982	0.475642
1.22577	0.445534	0.345583	0.886848
0.886893	0.4925	0.96061	0.270649
1.00479	0.416523	0.533461	1.23286
0.944497	0.679287	0.859733	0.83655
1.08797	0.5468	0.931894	0.758344
0.726177	0.597312	0.921891	0.631348
1.06199	0.751187	1.24291	0.457603
0.87722	0.439656	0.93056	1.00276
0.915908	0.538308	0.882026	0.485775
0.831452	0.422768	0.771215	0.68842
0.762681	0.473979	0.78023	0.698948
0.953888	0.413063	0.936318	0.949776
0.585868	0.451555	0.689011	0.589148
0.865392	0.835978	1.2	0.471335
1.10543	1.04535	0.439906	0.489421
0.739846	1.1042	0.717125	0.282862
1.51611	1.03296	0.974853	0.593377
0.760555	0.800735	0.994196	0.701292
1.23634	0.940919	0.751476	0.975244
1.09525	0.471851	0.719333	0.66202
1.01901	0.270998	0.93428	0.6818
1.12793	0.385351	0.853194	0.488042
1.12874	0.382489	1.04528	0.956643
1.31255	0.364272	0.791124	0.70278
1.2653	0.80372	0.956013	1.24949
1.21493	0.224957	0.599287	0.740692
1.12529	1.01253	1.15252	0.929946
1	0.351323	0.454097	0.879791
1.21313	0.266497	0.918033	0.650728
1.06764	0.285091	0.612523	0.473093
0.96355	0.702633	0.875889	0.856967
1.0101	0.76992	0.915332	0.59055
0.830993	0.768187	0.739946	0.764001
1.36399	0.37958	0.617346	0.811874
1.08395	0.294443	0.981073	0.469919
1.05426	0.607545	0.949735	0.614295
0.994238	0.48668	0.688375	0.888169
0.859616	0.393966	0.886042	0.950006
0.93219	0.567645	0.872695	0.628369
1.85497	0.341882	0.978122	0.565209
0.991568	0.295353	1.21933	0.65132
1.00725	0.381669	0.966204	0.808148
0.973797	0.205564	0.61398	0.916823
0.696885	0.44879	0.832408	0.941869
1.09632	0.66964	0.679673	0.683975
0.985097	0.302599	0.863913	0.51108
0.904304	0.383274	1.54224	0.632673
1.24375	0.784593	0.929814	0.426996
0.762628	0.464996	1.25902	0.319151
0.714366	0.665413	1.04806	0.434799
0.831711	0.270645	1.02425	0.552703
0.932104	0.287172	0.989453	0.63256
0.899745	0.497214	1.67372	0.960858
0.92316	0.850883	1.03126	0.691379
0.975717	0.650547	0.660173	0.614521
0.928267	0.257513	0.701952	0.695701
1.15572	0.441626	0.893126	0.502387
0.7822	0.389764	1.02278	0.652056
1	0.256325	0.928932	0.736492
0.801593	0.565724	0.519697	0.660042
0.741877	0.374132	0.775008	0.828371
0.930001	0.21609	0.848573	0.875344
1.02743	0.21326	1.13797	0.753623
1.10421	0.214233	1.07633	0.620582
0.956798	0.280438	0.770522	0.554101
1.06021	0.337238	0.698464	0.736379
0.937383	0.32958	1.27198	0.590191
0.992387	0.294937	1.0392	0.711674
1.06704	0.362284	0.967421	1.07143
0.987445	0.446992	0.803362	0.789211
0.856812	0.52675	0.727767	0.789301
0.819787	0.358352	1.01089	0.850994
0.889298	0.333869	0.922443	0.683157
0.804311	0.341299	1.19863	0.813801
0.889844	0.514206	0.720114	0.471851
1.0148	0.40003	0.48486	0.725144
1.03685	0.625076	1.12987	0.739566
0.988771	0.710429	0.877321	1.29873
1.04848	0.271542	1.30299	0.808037
1.13934	0.43552	1.11892	0.707123
0.831711	0.627266	0.890548	0.584089
0.936639	0.496589	0.815477	0.246748
1.23132	0.242291	1.02198	0.519493
1.12213	0.3133	0.743914	0.612101
0.869704	0.525764	0.982644	0.170904
0.949103	0.303332	0.684812	0.323386
1.0147	0.292069	0.991576	0.373115
0.929107	0.431635	0.609606	1.06044
1.16319	0.489196	0.714907	0.758497
1.03569	0.55356	0.97205	0.383528
0.910731	0.499001	1.12126	0.716721
0.887708	0.412893	0.93086	0.530213
0.701695	0.419785	0.760747	0.838552
0.778453	0.332752	0.943338	0.738019
0.901283	0.564223	1.06062	0.323419
1.00957	0.273173	0.780573	0.287059
0.876236	0.351784	0.919601	0.772548
0.940683	0.360104	1.13616	1.08369
0.89237	0.622209	0.901445	0.864856
0.977862	0.176653	1.00726	0.939321
0.757409	0.404463	0.919975	0.897768
0.945359	0.381788	0.898968	0.542281
1.32228	0.2333	1.49288	0.703862
0.885914	0.359191	0.893399	0.717782
1.0545	0.694083	1.08746	0.704952
0.707344	0.453955	0.937917	0.523586
1.1685	0.226185	0.825948	0.664582
0.77878	0.534431	0.952011	0.738741
1.03933	0.543511	0.949809	0.555183
0.627274	0.598031	1.11641	0.797884
0.709214	0.165023	0.914444	0.632769
1.18513	0.401642	0.772216	0.85025
0.963672	0.75961	1.02552	0.419634
0.822596	0.445613	1.29706	1.12341
1.09144	0.274081	0.938699	0.629527
1.00926	0.52054	1.24011	0.368479
0.868748	0.304404	1.07792	0.726598
1.00706	0.613656	1.34914	0.530263
0.875083	0.384762	1.03976	0.730159
0.924961	0.316223	0.984122	0.771642
0.969769	0.438729	0.929459	0.579979
1.78162	0.41162	0.915498	0.743927
0.785604	0.368081	1.31534	0.880923
0.899619	0.281702	0.838923	0.877221
0.834513	0.564582	0.920142	0.432214
0.906901	0.296689	1.04476	0.441805
0.890866	0.324928	0.966302	0.60882
0.813323	0.227391	0.565155	0.234746
1.00131	0.466073	1.04607	1.46218
0.814386	0.520715	0.869511	0.56137
1.05417	0.517712	0.882444	0.308288
1.11978	0.805938	0.911508	0.518863
0.899196	0.271743	0.761264	0.47255
0.98085	0.805629	0.893396	0.173381
0.712797	0.4874	1.7809	0.838084
0.901926	0.719599	0.987491	0.834825
0.881997	0.406195	0.917468	0.765482
0.697116	0.83906	1.2368	0.511156
0.833213	0.780408	0.905878	0.643281
0.846713	0.496514	0.979323	0.626302
0.917327	0.623086	1.01343	1.15999
0.904085	0.418208	0.819807	0.758201
0.913587	0.284388	0.755122	0.669172
0.721866	0.603204	0.859559	0.930735
0.868764	0.518234	1.2119	0.735064
1.04974	0.410599	0.885001	0.799195
1.34747	0.700327	1.01006	0.794288
0.871057	0.482283	1.04872	0.78689
1.04317	0.425432	1.02955	0.756836
0.882861	0.523195	0.634913	0.919573
0.850468	0.439205	0.956471	0.953536
0.881052	0.572011	1.53251	0.779115
0.929461	0.266673	0.948697	0.823185
1.18886	0.785699	1.16022	0.887627
0.83507	0.371694	0.671762	0.853071
0.637623	0.298546	0.824302	0.882615
0.767706	0.451315	0.953961	0.752331
0.898312	0.263977	0.978785	0.821178
0.759123	0.333948	1.00091	0.901961
0.852977	0.672618	0.962155	0.827147
0.754235	0.843283	1.02306	0.868597
0.939333	0.649542	1.09308	0.897356
0.914148	0.67446	0.539532	0.875058
0.968999	0.427516	1.13773	0.456179
1.04076	0.564557	0.749741	0.974311
1.0333	0.427343	1.07167	0.614499
0.777314	0.317208	1.0448	0.751971
0.77001	0.741588	1.17505	0.802421
0.93482	0.575386	0.980986	0.93401
0.830353	0.768956	0.970494	0.458035
0.872598	0.659903	1.06799	0.745131
0.983817	0.694316	1.03346	0.855022
0.902191	0.16464	0.912911	0.732364
0.888501	0.455224	1.11461	0.774306
0.756742	0.457288	1.01926	0.622022
0.841372	0.737693	0.73218	0.909482
1.15193	0.810691	1.24444	1.12641
0.520701	0.556901	0.955627	0.92434
0.901334	1.03507	0.836932	0.611615
1.02258	0.704993	1.11556	0.965341
0.864161	0.853488	1.71699	0.829174
1.11355	0.25611	1.15833	0.466991
0.984216	0.984203	0.941243	0.748412
1.02602	0.913204	1.04481	0.780985
0.872877	0.558159	1.03855	0.546993
0.850828	0.343912	1.09021	0.885032
0.882729	0.469981	0.904447	0.742267
0.863703	0.290398	0.932084	0.794835
0.935672	0.404288	0.927103	0.656346
0.868563	0.381203	0.909817	0.646095
0.887569	0.253229	0.799905	0.903927
0.992446	0.47531	0.873239	0.942765
0.719368	0.627762	0.794203	0.832146
0.877316	0.25434	0.918752	0.781645
0.791791	0.398717	0.872371	0.706595
0.919606	0.471382	0.801843	0.755175
0.796871	0.411373	0.666305	0.754221
0.80933	0.625764	0.69814	0.640023
0.932884	0.276138	0.860959	0.654445
0.706076	0.520429	1.22465	0.869868
0.871467	0.364837	1.1642	0.661455
0.657184	0.378822	1.06883	0.699607
0.928697	0.370282	0.763598	0.949212
1.02662	0.459485	1.05574	0.845
0.695778	0.283485	0.429873	0.833314
0.780394	0.295747	1.01695	0.672875
0.752458	0.373173	0.797987	1.02496
1.29609	0.738785	0.814797	0.829093
0.785776	0.528128	1.17662	1.00443
1.11259	0.316259	1.02288	1.14418
1.07167	0.309422	1.06042	0.78229
1.00604	0.428019	0.796257	0.638503
0.864552	0.34687	0.666689	0.802363
0.693116	0.497036	1.13515	1.20336
0.861903	0.269254	1.09207	0.550745
0.624738	0.375555	0.72543	0.695344
0.741701	0.204528	1.09216	0.38297
0.768905	0.597744	0.882364	0.600173
0.503568	0.824738	0.830764	0.594284
1.23034	0.64133	0.847718	0.810008
0.589283	0.355584	0.696816	0.694319
0.690865	0.209174	0.966752	0.774212
1.03304	0.410801	0.769164	0.485101
0.878098	0.116024	1.01874	0.70261
1.07788	0.514767	0.854913	0.434117
0.829465	0.209656	0.880209	0.510798
1.1091	0.18062	0.855252	0.877013
0.902058	0.461817	0.74754	0.978362
0.890549	0.173578	0.918207	0.449061
0.614295	0.559508	0.941381	0.827448
0.890911	0.709365	0.833014	0.519342
0.949416	0.735638	0.74701	0.355185
0.716292	0.193768	1.06548	1.24843
0.785886	0.264866	0.978241	0.840465
1.07203	0.930437	1.31371	1
1.1711	0.557204	1.01928	0.486048
0.863018	0.809372	0.803642	0.478682
0.651882	0.67341	0.640226	0.469862
1.10136	0.965527	0.653972	0.424167
0.309085	0.384553	1.15518	0.570838
0.744023	0.27599	1.09719	1.10288
1.36931	0.572588	0.841123	0.801638
0.354478	0.301587	0.822082	0.895245
1.04997	0.436874	0.907512	0.466181
0.98057	1.22583	1.01624	0.244738
0.799386	0.84165	0.982828	0.445914
0.711177	0.613669	0.874089	0.456864
0.724275	0.487325	0.844458	0.526525
0.94256	0.366112	0.5874	0.442219
0.912482	0.837732	0.980375	0.600638
0.84728	0.912423	0.91688	0.592474
0.690462	0.570929	0.92859	0.167608
0.756297	0.554793	0.655877	0.69757
0.856367	0.286044	0.53944	0.97786
0.906397	0.313286	0.879624	0.480759
0.753927	1.36215	0.759668	0.319489
0.965393	0.382305	0.607877	0.411348
0.962185	0.381502	0.642943	0.636303
0.897413	1.07149	0.817875	0.616064
0.998135	0.731235	0.542034	0.465879
0.786184	0.51909	0.987773	0.432538
0.702621	0.594628	0.626296	0.460005
1.06062	0.312875	0.29577	0.679938
0.351269	0.324754	0.459859	1.04585
0.767935	0.671612	1.10498	0.475101
0.597685	0.365445	0.946563	0.648273
1.00327	0.894985	1.14283	0.695682
0.695457	0.910506	0.872784	0.78255
0.978255	0.852461	0.844574	1.11889
0.894805	0.346154	0.948108	0.699859
0.981322	0.518964	0.844845	1.0521
0.770474	0.504939	0.863386	0.575716
1.0332	0.68365	0.942963	0.640064
0.888965	0.752299	0.947711	0.784362
1.00804	0.303794	0.910397	0.771805
1.12647	0.736143	0.677963	0.965646
0.713685	0.418171	0.8832	0.599585
1.35942	0.385895	0.616773	0.66395
0.757396	0.431008	0.950455	1.05936
0.808982	0.413099	0.875025	0.886488
0.788584	0.396711	0.913015	0.716099
0.666468	0.693845	0.983348	0.747262
0.785793	0.366101	0.903853	0.979318
0.827507	0.562949	0.893528	0.879515
1.13333	0.565413	0.946431	0.686991
0.815175	0.374126	1.08982	1.08534
0.796174	0.446497	0.868833	0.732401
0.811408	0.329006	0.791939	0.773361
0.943262	0.530454	0.892808	0.743775
1.0415	0.318625	0.828245	0.865796
0.732761	0.265762	0.68879	0.853161
1.02533	0.450874	0.991734	0.724265
0.836443	0.762676	0.857534	0.651382
1.05185	0.306963	0.819064	0.948384
0.627132	0.45745	1.04635	1.41916
0.519791	0.423926	0.663346	0.516334
0.937898	0.27226	0.839762	0.963411
1.33637	0.20818	0.822362	0.638774
0.870644	0.619573	0.92842	0.678158
0.810699	0.612513	0.777665	0.836066
1.1276	0.348415	0.746164	0.713064
0.727239	0.253601	0.755181	0.726123
1.08645	0.635222	0.784659	0.607371
0.853913	0.79743	1.04223	0.789782
0.822486	0.537819	0.782526	0.593886
0.784239	0.871062	0.863958	0.59897
1.01693	0.473341	0.576149	1.26758
1.00981	0.224225	0.841961	0.912272
0.682375	0.179942	0.77144	1.05521
0.90103	0.542228	0.579564	1.00092
0.897205	0.441022	0.784793	0.577211
0.912855	0.38759	0.665283	0.173003
0.784477	0.3331	0.878131	0.201008
1.09056	0.371754	0.745742	0.589435
0.877053	0.473796	0.654649	0.291456
0.724521	0.477021	0.890079	0.727773
0.892175	0.980143	0.867598	0.542336
0.961941	0.782727	1.10606	0.500835
1.16661	1.1104	0.843498	0.559995
1.0404	0.407371	0.82378	2.22626
0.627535	0.450728	0.84332	0.271269
1.42825	0.704342	0.612083	0.696978
1.05849	0.731948	0.651357	0.38145
0.838787	0.420566	0.889827	0.346624
0.800467	0.253682	0.93778	0.304165
1.21467	0.531113	0.932084	0.530799
0.808156	0.915264	0.818904	0.801647
1.03076	0.863672	0.479687	0.442603
0.87447	0.601842	0.734271	0.844191
0.781325	0.646835	0.956648	0.550692
0.645013	0.558754	1.65262	0.959107
0.675836	0.341831	0.949743	0.735587
1.01739	0.799597	0.981906	0.75602
0.849001	0.578313	1.07203	0.730117
0.829843	0.690695	1.12919	0.786221
0.828841	0.519762	0.806978	0.779646
0.534876	0.456547	1.27316	0.708241
1.02129	0.307765	0.730808	0.839117
0.939088	0.510932	0.844545	0.733654
1.07659	0.553098	0.957792	0.743055
0.744443	1.06355	1.19864	0.34045
1.07728	0.559232	1.10738	1.10375
0.962218	0.572668	0.440313	0.70908
0.878385	0.616509	0.792287	0.780616
1.08972	0.495947	1.21587	0.737857
1.12635	0.643103	0.87246	0.858624
0.999503	0.73662	0.886827	0.38836
0.622583	0.627942	1.12715	0.401664
0.638223	0.766727	1.03359	0.797944
1.09397	0.749809	0.740006	0.357017
0.943738	0.527839	0.842511	0.7774
0.625399	0.676956	0.919826	0.767192
0.963743	0.450202	0.597015	0.457305
0.553661	0.614895	1.18546	0.318341
0.788775	0.408885	0.904758	0.868857
0.790409	0.596737	1.07611	0.524062
0.877905	0.920073	0.953255	0.665641
1.26866	0.658972	0.909447	1.25189
1.17576	0.70929	0.930239	0.5331
1.08182	0.777634	1.02197	0.475551
0.925976	0.601854	0.883647	0.96937
1.04323	0.625507	1.24663	0.491322
1.36878	0.254852	0.711941	0.787569
1.14714	0.552164	0.976827	0.541194
0.771616	0.42587	1.00859	0.957552
1.03372	0.626665	0.83105	0.815687
0.781951	0.248102	1.125	0.624668
0.845125	0.450471	0.952253	0.345452
0.811681	0.710635	1.54994	0.563743
1.42224	0.359985	0.574733	0.831636
0.965582	1.11188	1.58822	0.422407
1.05994	0.649255	0.771727	0.721075
0.525524	0.335715	1.01601	0.565748
0.802893	0.978968	0.836958	1.323
0.922029	0.367302	1.11232	0.857103
1.31331	0.465375	1.10281	0.600623
0.869779	0.44606	0.882051	0.624716
1.23132	0.242176		0.703762
0.90408	0.558048		1.19804
1.18708	0.232949		1.13092
1.07744	0.757851		0.526692
	0.759849		0.707278
	0.528766		0.58612
	0.445438		0.785045
	0.567801		0.625202
	0.547537		0.697652
	0.466733		0.40942
	0.76225		0.875161
	0.339326		0.67256
	0.953504		0.646584
	1.2038		0.726848
	1.5421
	0.999364
	0.52424

## Sheet: 1m
siLuc	siLuc HU	siZRANB3	siZRANB3 HU
0.303779	0.117635	0.401188	0.699273
0.305085	0.329658	0.649355	0.752013
0.324746	0.373583	0.735802	0.766143
0.381689	0.385522	0.751417	0.774221
0.385745	0.421513	0.870856	0.846745
0.499101	0.483305	0.874916	0.856845
0.687518	0.485988	0.905274	0.874654
0.817495	0.488268	0.931914	0.881745
0.882353	0.537917	0.934255	0.891698
0.883799	0.567747	0.939539	0.950053
0.907054	0.631402	0.94408	0.984722
0.920276	0.632678	0.956212	0.968269
0.952088	0.637711	0.962527	0.964513
0.952598	0.641837	0.978189	0.931966
0.957892	0.663528	0.985059	0.91645
0.980121	0.850899	0.987031	0.907938
0.985553	0.9602	0.987151	0.884854
0.99122	0.955169	0.990142	0.882406
0.980473	0.915908	0.994461	0.856946
0.958652	0.873092	0.999651	0.852273
0.957515	0.870226	0.998013	0.843471
0.937648	0.867395	0.983387	0.839516
0.913071	0.864875	0.981417	0.773987
0.897951	0.781514	0.962416	0.758545
0.890844	0.772545	0.94147	0.735274
0.883404	0.761514	0.93999	0.713049
0.872721	0.725268	0.939724	0.673869
0.832803	0.716577	0.920751	0.45335
0.745367	0.584986	0.913725	0.377146
0.628462	0.566229	0.909767	0.535551
0.626805	0.51211	0.893808	0.54199
0.673284	0.500114	0.892634	0.695599
0.675728	0.429124	0.892625	0.833179
0.761021	0.393226	0.884888	0.931889
0.810047	0.246216	0.882583	0.938917
0.873757	0.296809	0.879159	0.995176
0.887952	0.310427	0.873741	0.990232
0.897299	0.328762	0.864763	0.968342
0.907884	0.359318	0.847653	0.952862
0.911535	0.367449	0.806048	0.91912
0.914939	0.384917	0.787932	0.887021
0.918222	0.399092	0.779979	0.867365
0.966557	0.401236	0.774705	0.823732
0.978468	0.408621	0.759494	0.793082
0.982013	0.416098	0.726159	0.767249
0.993321	0.444785	0.695443	0.571873
0.988975	0.454293	0.691902	0.536254
0.982611	0.472777	0.64694	0.535266
0.971756	0.633265	0.638446	0.481297
0.969462	0.697302	0.566822	0.274472
0.963757	0.728827	0.563051	0.332458
0.960207	0.761229	0.525269	0.510568
0.95702	0.975558	0.536939	0.574053
0.955785	0.966079	0.563059	0.722511
0.939822	0.837958	0.622727	0.74373
0.900771	0.734782	0.653486	0.772995
0.878227	0.673822	0.670526	0.819894
0.861639	0.667539	0.673238	0.835471
0.856561	0.508718	0.760185	0.893943
0.827302	0.445217	0.820632	0.937209
0.824502	0.440379	0.825162	0.939057
0.811528	0.416504	0.843739	0.968132
0.696015	0.392136	0.844262	0.99573
0.629088	0.31964	0.849588	0.993585
0.553234	0.276546	0.902005	0.984907
0.970225	0.262388	0.905293	0.983738
0.485698	0.188851	0.920385	0.974077
0.600979	0.19147	0.974546	0.96329
0.615804	0.206131	0.979186	0.931696
0.668021	0.242585	0.982918	0.92359
0.682595	0.256615	0.979778	0.92047
0.707188	0.262711	0.970891	0.910199
0.722773	0.302306	0.967183	0.906546
0.73265	0.344244	0.96426	0.905273
0.740259	0.354188	0.957647	0.897532
0.803265	0.360888	0.957571	0.892283
0.810743	0.493979	0.935048	0.878583
0.829254	0.553151	0.931985	0.87077
0.83112	0.589548	0.927513	0.869187
0.839026	0.598212	0.907723	0.860273
0.879033	0.719331	0.897013	0.851169
0.88965	0.723997	0.894266	0.837434
0.907372	0.924137	0.892524	0.83104
0.917065	0.803853	0.890999	0.823976
0.939157	0.717781	0.869391	0.813607
0.94352	0.646792	0.866257	0.775951
0.951718	0.641465	0.834833	0.766535
0.964919	0.623367	0.806037	0.744821
0.986574	0.566311	0.796615	0.650894
0.991754	0.559029	0.790421	0.106796
0.992177	0.45845	0.785976	0.662157
0.990848	0.433447	0.751862	0.753485
0.990394	0.395538	0.738746	0.942268
0.913756	0.378525	0.715957	0.960974
0.908875	0.355834	0.681141	0.935602
0.90742	0.248676	0.670157	0.897764
0.905802		0.545029	0.794759
0.88199		0.387199	0.786015
0.868037		0.240358	0.773005
0.853868		0.392655	0.706093
0.819007		0.455373
0.817605		0.667788
0.799044		0.778068
0.783459		0.828197
0.781004		0.873637
0.748124		0.874517
0.733183		0.931401
0.57376		0.935881
0.422056		0.944762
0.404776		0.949424
		0.989422
		0.998419
		0.914521
		0.907583
		0.879274
		0.860117
		0.575069
		0.57071
		0.532945

## Sheet: 2c
-dox NT	+dox NT	-dox HU	+dox HU	-dox HU 500	+dox HU 500	-dox H2O2	+dox H2O2
1.33115	0.655327	0.260886	0.309471	0.278397	0.782047	0.222956	0.348714
0.77857	0.761345	0.366138	0.670751	0.139586	0.340753	0.36367	0.492317
0.657377	1.14974	0.395172	0.321081	0.482497	0.305381	0.95329	1.12352
0.877792	0.832385	0.44717	0.614274	0.319716	0.084705	1.18286	0.971746
1.19923	0.693607	0.313709	0.454396	0.172253	0.342428	0.960191	0.64624
1.04209	0.778155	0.451923	0.655546	0.236699	0.343265	0.269425	0.656221
0.645354	0.998325	0.253557	0.328454	0.529776	0.86116	0.254871	0.690579
0.869628	0.706611	0.357757	0.631311	0.49553	0.538987	0.537855	0.733977
0.702187	0.932039	0.279233	0.665586	0.325654	0.280687	1.25641	0.669766
0.813327	0.913281	0.295025	0.130783	0.306356	0.330412	0.486491	0.714286
1.01006	0.906151	1.00549	0.795285	0.461336	0.251838	0.674767	0.677347
1.13283	0.852508	0.808696	0.350017	0.169861	0.139654	0.338494	0.98688
0.896937	0.915506	0.336072	0.940623	0.419731	0.33254	0.704591	0.841829
0.938186	0.985897	0.485832	0.604781	0.375	0.401149	0.574838	0.531821
1.07023	0.892113	0.396818	0.767949	0.373575	0.192222	0.692115	0.698299
1.12241	1.00572	0.533201	0.799665	0.507454	0.237736	0.413352	0.420882
0.888512	0.576686	0.24587	0.829328	0.26737	0.189658	0.350435	0.676886
0.795628	1.33215	0.302689	0.512911	0.346371	0.288303	0.405436	0.652983
1.29789	0.86094	0.189331	0.557194	0.355319	0.354216	0.231184	0.837993
0.473959	0.617352	0.171025	0.835208	0.485854	0.155646	0.329993	0.971
0.916187	0.966339	0.406422	0.697519	0.467011	0.564679	0.559305	0.817217
0.843566	0.898448	0.366218	0.796384	0.356315	0.305068	0.474614	0.814175
0.809245	0.967049	0.22915	0.455891	0.60985	0.194724	0.447543	0.861342
1.07475	0.661568	0.291258	0.452875	0.237882	0.30555	0.368435	0.850425
0.846054	0.643077	0.314915	0.754203	0.314325	0.419628	0.185038	0.40868
1.09685	0.911515	0.271308	0.248775	0.201483	0.185151	0.172293	0.66407
0.607468	0.663577	0.217148	0.674007	0.400502	0.219843	0.450563	0.738268
0.987311	0.34102	0.363655	0.844886	0.104924	0.299947	0.43672	0.813935
0.673903	0.990144	0.758067	0.716305	0.205986	0.335796	0.276616	1.28642
0.918757	0.272378	0.465972	0.66331	0.295455	0.361881	0.911093	0.500151
1.19107	0.618593	0.277983	0.703651	0.450421	0.488085	0.282579	0.640313
0.809744	0.687969	0.339829	1.02231	0.688814	0.18352	0.321446	0.851367
0.848878	0.222064	0.279535	0.690016	0.111308	0.344789	0.370195	0.826848
0.871155	0.798821	0.407034	0.58386	0.325406	0.370571	0.439339	0.39444
0.951011	0.99638	0.19477	0.150221	0.46639	0.398194	0.285907	0.864005
0.770773	0.647671	0.38861	0.459384	0.415926	0.103013	0.372998	0.463901
1.1101	0.937092	0.468938	0.576299	0.414016	0.230014	0.24153	0.537292
0.901084	0.811428	0.461056	0.717634	0.395747	0.291646	0.460682	0.243727
0.801686	1.09903	0.417686	0.804208	0.406805	0.277159	0.584998	0.355446
0.891118	0.945742	0.523948	0.694305	0.334404	0.139464	0.462221	0.405019
0.683313	1.02465	0.212398	0.645413	0.46656	0.049379	0.37276	0.23808
0.897977	1.01386	0.21971	0.686084	0.191924	0.221455	0.317952	0.408629
0.705382	0.384222	0.699628	0.524594	0.438394	0.142622	0.426776	0.476399
0.871397	1.1173	0.632373	0.629689	0.584869	0.260626	0.383612	0.272804
0.989306	0.986816	0.094292	0.50344	0.353161	0.296454	0.244157	0.270778
0.944302	1.03148	0.289146	0.487203	0.450251	0.243864	0.752117	0.332921
1.02133	0.937366	0.294528	0.409646	0.323938	0.224234	0.263296	0.213365
0.775829	1.11726	0.473357	0.177373	0.296024	0.232954	1.2011	0.53447
0.992717	0.847586	0.293389	0.529931	0.33502	0.229838	0.501652	0.445945
1.14426	0.921997	0.717616	0.442315	0.218472	0.36192	0.650509	0.152985
0.874963	0.874215	0.506231	0.904205	0.456099	0.342272	0.67549	0.386905
0.448942	0.935148	0.358315	0.491011	0.362579	0.258058	0.878641	0.275165
0.595567	1.03908	0.252539	0.713891	0.213833	0.241052	0.337506	0.434781
0.904481	1.11571	0.235124	0.611282	0.246645	0.33118	1.15915	0.310285
0.521768	0.71375	0.254849	0.877602	0.339747	0.432987	0.340588	0.105852
0.932262	1.05502	0.497901	0.96015	0.15035	0.130766	0.978544	0.49522
0.520994	0.945584	0.842655	0.765692	0.376098	0.311383	0.741011	0.275572
0.943624	0.910916	0.25344	0.800267	0.349942	0.12314	0.591682	0.411056
0.512871	0.841246	0.429052	0.578606	0.303166	0.339789	0.185921	0.394994
0.934848	0.640117	0.327211	0.924647	0.185842	0.415553	0.43165	0.450739
0.939827	1.08576	0.262187	0.83873	0.169508	0.42241	0.371272	0.891339
0.41695	1.06207	0.209342	0.758139	0.253139	0.396614	0.523899	0.623274
0.807789	0.425179	0.223592	0.933077	0.300259	0.159426	0.259794	0.915526
0.93056	0.948977	0.307764	0.781543	0.089216	0.490271	0.391282	0.931065
0.507396	0.372059	0.515201	0.152358	0.220927	0.494186	0.659656	1.0776
0.943051	0.823708	0.83683	1.01429	0.286285	0.671446	0.465679	0.809919
0.532241	0.987256	0.354775	0.762819	0.260218	0.303974	0.465464	0.89382
0.943861	0.870954	0.366181	0.64005	0.11633	0.449551	0.438962	0.818684
0.763956	0.413158	0.593211	0.584683	0.134282	0.305675	0.564459	0.79378
0.727442	0.604588	0.171251	0.561655	0.336092	0.352519	0.576137	0.687756
0.955562	0.719072	0.491162	0.695476	0.253657	0.62683	0.567985	0.912945
0.810806	0.803622	0.379723	0.499706	0.435745	0.176205	0.229264	0.869946
0.632611	0.638317	0.270152	0.870532	0.30826	0.371351	0.298401	0.516542
0.857899	0.773127	0.45	0.71368	0.392207	0.276994	0.271382	0.340793
0.926207	1.5094	0.638848	0.662838	0.21584	0.169857	0.328562	0.492004
0.951748	0.308199	0.190159	0.534423	0.16269	0.691018	0.626911	0.623036
0.719291	1.0035	0.150704	1.08659	0.176528	0.408336	0.389288	0.887852
0.691286	0.908105	0.188154	0.683449	0.245695	0.34156	0.572689	0.763451
1.20853	0.673776	0.204992	0.773012	0.309287	0.443133	0.652622	0.496099
0.98168	0.925862	0.404515	0.485829	0.149123	0.370453	0.380014	0.698151
1.01827	0.70032	0.293874	0.590171	0.292992	0.455638	0.443981	0.46203
1.06885	0.680009	0.659336	0.454952	0.229322	0.252155	1.00426	0.633232
1.05957	0.249391	0.333635	0.199	0.211639	0.506058	0.217849	1.18998
1.2713	0.398761	0.525666	1.19418	0.227255	0.309304	0.229069	0.308355
0.630216	0.88752	0.226254	0.208966	0.20145	0.877413	0.617418	0.661066
0.953118	0.807579	0.674391	0.620361	0.212079	0.668424	0.243667	0.951009
0.933082	0.993788	0.357704	0.519044	0.305781	0.863565	0.526389	0.758574
1.08709	0.410987	0.343933	0.602471	0.192023	0.484806	1.03686	0.194212
0.849031	0.797394	0.522397	0.583824	0.396668	0.459322	0.29537	0.869753
0.898513	0.354376	0.171251	0.781986	0.181395	1.07905	0.177241	0.90929
0.953681	1.01996	0.469732	0.416618	0.561595	1.01796	0.405238	0.798646
0.847225	0.697013	0.572773	0.519324	0.421734	0.874657	0.437839	1.04722
0.853906	0.437783	0.610378	0.724709	0.141152	0.681647	0.291873	0.696732
0.911705	0.38484	0.199019	0.988001	0.246266	0.444081	0.389147	0.517641
1.28858	0.669996	0.411474	0.785657	0.233315	0.452449	0.514702	0.921362
0.743738	0.602168	0.516481	0.362415	0.250798	0.716791	0.60988	0.36027
0.94506	0.319666	0.369951	0.453078	0.2255	0.530866	0.460042	0.437676
1.1012	0.853938	0.368787	0.566512	0.239612	0.655979	0.752499	0.918168
0.962972	0.970087	0.378138	0.622922	0.244917	0.659489	0.339053	0.714348
0.798047	0.723202	0.694438	0.468476	0.439828	0.365433	0.373008	0.380817
0.641042	0.965428	0.259359	0.366583	0.122334	0.376634	0.589432	0.784535
1.01567	1.06143	0.392963	0.974869	0.154675	0.318206	0.275256	1.38166
0.86666	0.426473	0.398146	0.712061	0.240642	0.35977	0.444255	0.834867
0.842276	0.824974	0.316945	0.572217	0.196093	0.668747	0.931231	0.924765
0.989775	0.918605	0.285203	0.669934	0.23867	0.412038	0.293611	1.12797
1.12388	0.692936	0.351762	0.385786	0.191763	0.494654	0.633766	0.417235
0.884035	0.862747	0.317387	0.783189	0.273328	0.437723	0.445072	0.289944
1.10203	0.742962	0.509613	0.821992	0.237202	0.301333	0.420017	0.680557
0.600971	0.579017	0.301861	0.684486	0.346513	0.258007	0.723347	0.972779
0.841217	0.868566	0.570594	0.49715	0.153076	0.282345	0.505819	0.594644
0.857221	0.540894	0.571189	0.792433	0.202381	0.425493	0.681477	0.793876
0.880474	0.824623	0.323796	0.823628	0.2912	0.607835	0.303516	0.878677
0.927092	0.939176	0.223571	0.35358	0.397715	0.391	0.516518	0.44339
0.810392	0.870458	0.204346	0.893678	0.380359	0.507	0.685751	0.598131
0.889826	0.290432	0.189472	0.774388	0.513357	0.427	0.709284	0.243576
0.871483	0.898883	0.442034	0.482036	0.443347	0.904	1.12027	0.267597
0.7492	0.526209	0.41579	0.328744	0.321202	0.607	0.815624	0.349917
1.07124	0.941143	0.461454	0.299761	0.32126	0.445	0.928332	0.299787
0.478619	0.908078	0.604141	0.330695	0.334001	0.655	0.743118	0.276228
0.806891	0.911443	0.214362	0.358712	0.485557	0.341	1.14614	0.23068
0.665861	1.31457	0.36933	0.809038	0.236755	0.336	0.646128	0.232347
1.28023	0.871109	0.370255	0.32488	0.387936	0.413	0.78596	0.225211
0.813029	0.869377	0.279618	1.36045	0.28011	0.287	0.667282	0.206057
0.935964	0.842337	0.317133	0.655194	0.442238	0.216	0.876189	0.188851
0.770853	1.02676	0.103276	0.822877	0.372253	0.189	0.833117	0.365999
0.523253	0.800877	0.227868	0.984948	0.191971	0.265	0.459004	0.590232
0.77421	0.599877	0.627175	0.392708	0.76726	0.409	0.65981	0.243104
0.986915	1.21652	0.643486	0.550455	0.310569	0.262	0.201393	0.156238
1.06632	0.760971	0.229226	0.308138	0.246784	0.286	0.958272	0.389431
0.980892	0.829653	0.407775	0.606686	0.230312	0.202	0.815049	0.338971
0.939203	1.01981	0.502339	0.881835	0.235534	0.339	0.393809	0.196417
0.902251	0.84931	0.228493	0.46521	0.289936	0.239	1.11503	0.239316
1.04933	0.898267	0.632622	0.492765	0.483698	0.481	0.978838	0.372117
0.734137	0.885912	0.22896	0.544824	0.2161	0.79	0.754019	0.204741
0.834176	0.850945	0.546252	0.563244	0.634843	0.422	1.03861	0.317373
0.599121	0.920375	0.488508	0.564568	0.459546	0.213	0.989961	0.271048
0.763024	0.88147	0.395314	0.480127	0.544063	0.461	1.12759	0.222887
1.09857	0.726452	0.126298	0.667152	0.285031	0.463	0.422347	0.28859
0.961302	0.914981	0.511693	0.527359	0.21119	0.314	0.609949	0.235365
0.892613	0.439326	0.407876	0.597002	0.324548	1.2	0.92762	0.25114
0.936629	0.647137	0.339091	0.567238	0.274923	0.241	0.806784	0.153873
0.839072	0.978714	0.362472	0.998247	0.14002	0.38	1.18684	0.168338
0.905258	0.878	0.399625	0.807666	0.115669	0.315	0.935714	0.275292
0.962611	0.863	0.382083	0.909409	0.426014	0.218	0.206449	0.316622
0.830648	0.857	0.318478	1.20678	0.263218	0.18	0.264671	0.144042
0.981688	0.906	0.451701	0.477277	0.373494	0.206	0.497556	0.404239
0.917595	0.746	0.478818	0.658066	0.365988	0.278	0.229131	0.168267
0.976122	0.871	0.267891	1.07795	0.590221	0.214	0.49833	0.20504
0.88348	0.994	0.505182	0.954738	0.727695	0.265	0.721156	0.226276
0.863258	1.076	0.35341	0.266311	0.410216	0.192	0.448323	0.403506
0.557318	0.909	0.358913	0.669933	0.340183	0.277	1.0027	0.298335
0.771516	1.027	0.429261	0.548424	0.371622	0.313	0.776885	0.189806
0.873222	0.941	0.168075	0.657308	0.87877	0.229	0.45203	0.402284
0.390797	0.843	0.139584	0.777018	0.316432	0.46	0.722897	0.219329
0.968721	0.75	0.810215	0.681293	0.876284	0.353	0.812686	0.392991
0.60858	0.891	0.867504	0.703328	0.351312	0.327	0.241498	0.374958
0.877059	0.745	0.469653	0.680608	0.275839	0.165	0.792681	0.300504
1.0125	0.909	0.319502	0.992424	0.464466	0.29	0.812265	0.393295
0.921765	0.864	0.769029	0.879565	0.194999	0.257	0.651779	0.290694
0.809065	0.909	0.176709	0.719718	0.348473	0.279	0.788866	0.258717
1.19914	0.918	0.483067	0.688378	0.392593	0.143	0.892627	0.243344
0.994762	0.747	0.600591	0.519408	0.511592	0.259	0.536216	0.378348
0.902785	0.709	0.415872	0.894872	0.51052	0.23	0.490264	0.316324
0.870744	0.796	0.453725	0.540259	0.384847	0.367	0.917675	0.154374
0.921	0.756	0.291335	1.09416	0.261889	0.268	0.329731	0.328632
0.893	0.908	0.427194	0.807013	0.454685	0.357	0.980536	0.315975
0.946	0.908	0.654913	0.884249	0.256539	0.162	0.976513	0.257186
0.771	0.726	0.421027	0.812461	0.370243	0.201	0.523468	0.254661
0.985	0.908	0.147079	0.838748	0.18441	0.353	0.555913	0.503533
0.79	0.873	0.372836	0.547782	0.355159	0.207	0.395765	0.267922
0.651	0.729	0.515456	0.511064	0.376932	0.221	0.441206	0.438581
0.984	0.888	0.192337	0.509956	0.526415	0.243	0.265084	0.579211
0.863	0.727	0.49901	0.863795	0.288367	0.415	0.484593	0.281106
0.518	0.793	0.408723	0.706302	0.379579	0.29	0.43032	0.34749
0.523	0.902	0.927303	0.547	0.543779	0.29	0.829346	0.289024
1.019	0.835	0.802274	0.744	0.460912	0.224	0.757757	0.355609
1.123	0.717	0.72042	1.143	0.463842	0.393	0.71714	0.413272
0.861	0.972	0.159002	0.931	0.748529	0.295	0.669021	0.249253
0.992	0.998	0.18896	0.83	0.270819	0.319	0.163731	0.314308
0.921	0.741	1.13112	0.494	0.147044	0.271	0.974779	0.245504
1.043	0.951	0.283024	0.993	0.56964	0.31	0.664831	0.182705
1.007	0.932	0.775733	0.728	0.286293	0.196	0.318051	0.366272
0.589	0.971	0.40301	0.826	0.116937	0.772	0.896455	0.297658
0.93	0.893	0.45441	0.853	0.284349	0.488	0.352735	0.201898
0.979	1.044	0.306604	0.677	0.481397	0.249	1.16846	0.254413
0.715	0.628	0.250636	1.268	0.368671	0.308	0.296801	0.260847
1.056	1.1	0.443094	0.572	0.319493	0.44	0.556146	0.244456
1.167	1.054	0.636278	0.881	0.332075	0.303	0.332052	0.379695
0.638	0.849	0.401847	0.617	0.335754	0.309	0.544913	0.221801
1.05	0.908	0.191368	0.66	0.20055	0.235	0.182156	0.256753
1.205	0.931	0.641271	0.542	0.445552	0.17	0.558613	0.358543
0.862	0.878	0.522198	0.518	0.234964	0.264	0.318053	0.552866
0.823	0.85	0.311313	1.042	0.14887	0.376	0.472666	0.461652
0.645	0.995	0.405687	0.634	0.117108	0.642	0.873244	0.246931
0.944	0.824	0.361095	0.476	0.149092	0.585	0.148176	0.160299
0.412	0.816	0.39507	0.835	0.9777	0.498	0.333147	0.127759
0.754	0.881	0.400307	0.462	0.203349	0.215	0.455427	0.16891
0.999	1.017	0.911327	1.021	0.396273	0.283	0.650653	0.248028
0.788	0.751	0.226779	0.575	0.528614	0.21	0.261896	0.186482
1.02	0.773	0.222838	0.792	0.784	0.2	1.10022	0.121842
1.092	1.011	0.381771	0.312	0.603	0.39	0.937951	0.165396
0.653	0.816	0.367111	0.387	0.452	0.381	0.513119	0.111533
0.856	0.708	0.418527	0.694	0.261	0.374	0.416851	0.18442
0.955	0.904	0.282672	0.958	0.22	0.222	0.440057	0.145846
0.882	0.68	0.326237	0.612	0.271	0.153	0.473515	0.249051
0.793	1.04	0.43528	0.728	0.459	0.35	0.7454	0.143406
1.151	0.805	0.57795	0.472	0.439	0.418	0.41467	0.425304
0.727	0.97	0.470462	0.564	0.266	0.33	0.191971	0.187725
1.082	0.695	0.697452	0.533	0.397	0.25	0.496672	0.100607
0.942	0.82	0.350359	0.747	0.593	0.217	0.165816	0.259941
0.852	1.114	0.456545	0.231	0.438	0.393	0.277296	0.394331
1.186	0.963	0.535322	0.723	0.302	0.312	0.986397	0.212491
0.966	0.933	0.493559	0.498	0.367	0.22	0.287589	0.148967
0.687	0.908	0.513279	0.34	0.574	0.351	0.423991	0.646
0.684	0.83	0.485556	0.594	0.391	0.212	0.314947	0.814
0.749	0.75	0.531873	0.21	0.365	0.189	0.457096	0.604
0.926	0.96	0.338142	0.516	0.376	0.441	0.486945	0.504
0.894	0.799	0.531419	0.43	0.359	1.207	0.484	0.788
0.962	0.857	0.263216	0.454	0.399	0.374	0.615	0.382
0.905	0.703	0.402872	1.179	0.187	0.264	0.962	0.749
1.084	0.77	0.917	0.952	0.506	0.238	0.613	0.828
1.055	0.887	0.563	0.333	0.434	0.308	0.412	0.71
0.929	0.762	0.099	0.872	0.433	0.226	0.324	0.878
0.825	0.904	0.819	0.473	0.403	0.221	0.457	0.817
1.018	0.968	0.399	0.523	0.578	0.583	0.634	0.389
0.904	1.054	0.528	0.672	0.559	0.38	0.52	0.65
0.813	0.363	0.643	0.846	0.345	0.353	0.462	0.814
0.803	1.1	0.608	0.789	0.233	0.292	0.492	1.089
0.914	0.964	0.842	0.682	0.279	0.707	0.588	0.604
0.483	0.916	0.571	0.527	0.8	0.29	0.572	0.729
1.062	0.753	0.628	0.545	0.441	0.301	0.2	0.925
0.615	0.965	0.754	0.444	0.254	0.26	0.441	0.725
0.824	0.653	0.562	0.93	0.423	0.342	0.566	0.548
0.894	1.122	0.703	0.649	0.432	0.82	0.524	0.798
0.738	0.689	0.503	0.632	0.153	0.348	0.456	0.876
1.027	0.733	0.404	0.695	0.301	0.359	0.576	0.658
0.854	0.827	0.522	0.799	0.417	0.525	0.473	1.003
0.914	1.091	0.882	0.372	0.515	0.573	0.827	0.828
0.807	1.119	0.338	0.491	0.587	0.205	0.521	0.974
0.92	0.903	0.634	0.754	0.341	0.427	0.568	0.682
0.981	0.988	0.269	0.766	0.308	0.304	0.343	0.624
0.965	0.942	0.378	0.897	0.268	0.39	0.183	0.447
0.845	0.85	0.613	0.884	0.382	0.29	0.544	0.45
1.006	1.042	0.649	0.587	0.185	0.262	0.814	0.678
0.922	0.989	0.267	0.814	0.428	0.684	0.453	0.521
1.183	0.791	0.514	0.646	0.202	0.339	0.154	0.693
0.938	1.007	0.313	0.701	0.28	0.603	0.778	0.649
0.96	0.897	0.538	0.789	0.23	0.399	0.79	1.223
0.907	0.898	0.768	0.574	0.453	0.374	0.691	0.789
0.762	0.998	0.823	0.705	0.39	0.249	0.214	0.71
0.74	0.911	0.495	0.578	0.181	0.322	0.282	0.705
0.756	0.938	0.898	0.766	0.266	0.301	0.558	0.749
0.863	0.887	0.428	0.355	0.383	0.538	0.673	0.574
1.071	0.999	0.478	0.379	0.426	0.417	0.911	0.72
1.055	0.94	0.464	0.425	0.492	0.278	0.433	0.897
1.022	0.702	0.306	0.207	0.263	0.316	0.166	0.671
0.992	0.741	0.282	0.559	0.384	0.396	0.321	0.522
0.826	0.963	0.56	0.586	0.287	0.377	0.382	0.841
0.688	1.24	0.383	0.546	0.24	0.433	0.56	0.84
0.422	0.654	0.274	0.567	0.238	0.239	0.28	0.792
0.792	0.965	0.47	0.416	0.35	0.403	0.564	0.894
0.949	0.89	0.407	0.568	0.267	0.477	0.515	0.675
0.814	0.693	0.631	0.324	0.451	0.519	0.758	0.661
1.009	0.689	0.175	0.656	0.37	0.485	0.449	0.799
0.991	1.017	0.511	0.329	0.495	0.407	0.583	0.655
0.726	0.799	0.289	0.59	0.462	0.354	0.35	0.605
1.127	0.766	0.475	0.56	0.512	0.495	0.23	0.423
0.941	0.868	0.302	0.291	0.34	1.202	0.356	0.548
0.914	0.827	0.156	0.602	0.396	0.447	0.488	0.594
1.162	0.529	0.401	0.457	0.256	0.483	0.4	1.126
1.668	0.875	0.51	0.677	0.429	0.308	0.883	0.634
1.002	0.705	0.495	0.328	0.278	0.458	0.502	0.721
1.047	1.102	0.369	0.669	0.183	0.251	0.294	0.453
1.287	0.888	0.205	0.29	0.345	0.521	0.705	0.825
0.716	0.647	0.653	0.584	0.263	0.319	0.7	0.52
0.992	0.788	0.529	0.592	0.32	0.384	0.186	0.633
1.121	0.332	0.669	0.637	0.255	0.297	0.311	0.604
1.052	0.94	0.331	0.267	0.228	0.412	0.685	0.548
1.009	0.487	0.275	0.692	0.213	0.542	0.235	0.602
1.043	1.108	0.493	0.198	0.42	0.232	0.351	0.74
0.946	1.14	0.191	0.501	0.228	0.217	0.494	1.109
1.061	0.867	0.281	0.805	0.295	0.367	0.652	0.504
1.222	0.668	0.316	0.632	0.277	0.277	0.45	0.807
0.871	0.935	0.417	0.798	0.285	0.393	0.629	0.749
0.833	0.885	0.235	0.79	0.189	0.236	0.421	0.964
1.156	0.739	0.454	0.776	0.304	0.363	0.477	0.631
0.983	0.799	0.124	0.611	0.403	0.416	0.183	0.818
1.101	0.673	0.367	0.533	0.318	0.247	0.301	0.635
1.205	0.834	0.269	0.701	0.316	0.347	0.741	0.855
0.959	0.849	0.459	0.726	0.328	0.598	0.459	0.614
0.85	0.873	0.34	0.424	0.5	0.235	0.622	0.728
1.372	0.844	0.673	0.591	0.265	0.51	0.438	0.308
1.354	0.524	0.193	0.528	0.347	0.269	0.595	0.931
0.868	0.99	0.56	0.498	0.227	0.19	0.577	0.911
1.021	0.538	0.21	0.585	0.219	0.449	0.451	0.963
0.971	1.162	0.635	0.497	0.311	0.426	0.412	0.848
1.412	0.707	0.391	0.376	0.314	0.387	0.362	0.435
0.918	0.9	0.353	0.585	0.287	0.366	0.848	0.655
0.964	0.962	0.19	0.243	0.325	0.25	0.484	0.754
1.043	0.61	0.37	0.696	0.221	0.422	0.398	0.433
0.477	1.311	0.646	0.5	0.643	0.325	0.312	0.881
0.235	0.736	0.386	0.543	0.44	0.177	0.486	0.492
1.226	1.103	0.428	0.521	0.605	0.427	0.627	0.943
0.476	0.809	0.591	0.624	0.873	0.353	0.447	0.61
0.881	0.584	0.44	0.541	0.353	0.471	0.671	1.047
1.229	1.014	0.629	0.346	0.217	0.229	0.3	0.712
0.925	0.924	0.829	0.44	0.199	0.415	0.766	0.827
1.365	0.778	0.41	0.341	0.304	0.175	0.588	0.449
0.34	1.069	0.603	0.737	0.246	0.188	0.768	0.579
0.719	0.99	0.301	0.63	0.32	0.238	0.595	0.507
0.988	0.821	0.509	0.445	0.239	0.281	0.076	0.551
0.856	0.837	0.709	0.374	0.343	0.355	0.609	0.671
0.869	0.835	0.314	0.736	0.207	0.233	0.443	0.737
0.376	0.711	0.393	0.431	0.315	0.286	0.55	0.296
0.773	0.896	0.45	0.47	0.251	0.288	0.609	1.013
0.954	0.829	0.549	0.503	0.275	0.474	0.787	1.052
0.868	0.742	0.489	0.433	0.195	0.392	0.663	0.651
0.723	1.147	0.471	0.7	0.208	0.301	0.485	0.545
1.016	0.847	0.251	0.557	0.408	0.228	0.126	0.888
0.819	0.841	0.297	0.882	0.23		0.544	0.756
0.951	1	0.761	0.583	0.19		0.411	0.469
1.004	0.793	0.451	0.605	0.263		0.853	0.517
0.872	0.857	0.627	0.526	0.25		0.2	0.606
0.942	1.093	0.16	0.545	0.292		0.231	0.364
1.088	0.96	0.703	0.851	0.283		0.594	0.621
0.824	0.887	0.444	0.896	0.205		0.349	1.154
0.907	0.863	0.956	0.801	0.291		0.44	0.811
1.129	0.901	1.01	0.318	0.343		0.242	0.522
0.97	1.001	0.486	0.82	0.228		0.498	0.338
1.258	0.996	0.448	1.231	0.283		0.178	0.182
0.983	1.143	0.275	0.437	0.367		0.482	0.462
1.05313	0.768	0.708	0.488	0.48		0.606	1.397
1.03061	0.925	0.275	0.503	0.275		0.933	0.584
1.03014	1.285	0.432	0.742	0.264		0.673	0.954
1.08482	0.875	0.469	0.822	0.301		0.628	0.629
0.833046	0.877	0.269	0.825	0.419		0.423	1.012
0.767571	0.889	0.24	0.383	0.345		0.41	0.497
0.873689	0.898	0.422	0.26	0.332		0.458	0.422
0.965773	0.915	0.502	0.369	0.209		0.726	0.463
0.864282	0.762	0.279	0.461	0.164		0.407	0.923
1.06614	0.858	0.146	0.72	0.266		0.666	0.517
1.129	0.904	0.693	1.075	0.325		0.768	0.522
1.17825	1.166	0.924	0.653	0.492		0.496	0.536
0.951146	0.83	0.605	0.57	0.333		0.77	0.613
0.499651	1.099	0.357	0.863	0.319		0.503	0.962
0.707787	1.24	0.17	0.156	0.23		0.427	0.482
0.98536	0.904	0.606	0.786	0.313		0.448	0.551
0.75902	1.016	0.565	0.778	0.254		0.415	0.297
1.04184	0.856	0.289	0.224	0.31		0.771	0.785
0.742356	0.931	0.583	1.089	0.234		0.796	0.686
1.09953	0.883	0.237	0.445	0.278		0.561	0.488
0.852941	0.940244	0.368	0.513	0.32		0.235	0.601
0.909199	0.821075	0.725	0.658	0.297		1.044	0.621
0.859687	0.51743	0.222	0.91	0.174		0.533	0.448
0.819219	0.379995	0.177	0.512	0.244		0.57	0.413
0.90493	0.996434	0.464	0.719	0.26		0.856	0.425
1.59286	0.780097	0.698	0.693	0.197		0.51	0.495
1.01468	0.676023	0.579	0.605	0.166		0.902	0.477
1.04614	1.18721	0.18	0.544	0.25		0.741	0.525
1.19578	0.435469	0.368	0.345	0.223		0.837	0.501
0.740062	0.549156	0.218	0.803	0.135		0.589	0.736
0.951088	1.3698	0.23	0.743	0.216		0.792	0.464
0.892385	0.602398	0.675	0.646	0.211		0.651	0.663
0.873578	0.743991	0.395	1.008	0.274		0.749	0.779
0.838544	1.05842	0.705	1.193	0.126		0.909	0.951
0.875699	1.03762	0.266	0.481	0.186		0.336	0.82
0.802768	0.880956	0.562	0.477	0.273		0.481	0.74
0.573258	0.865072	0.254	0.878	0.276		0.625	0.742
1.27512	0.753725	0.209	0.566	0.175		0.454	0.615
0.876791	0.540476	0.211	0.427	0.153		0.515	0.619
0.908192	0.716466	0.261	0.942	0.273		0.267	0.5
0.879278	0.837742	0.804	0.638	0.223		1.263	0.585
0.945762	1.18575	0.103	0.429	0.254		0.382	0.522
0.65889	0.870685	0.472	0.483	0.244		0.422	0.764
0.874934	0.971574	0.464	0.427	0.248		0.318	0.682
1.14367	0.896116	0.387	0.797	0.176		0.683	0.579
0.964331	1.17688	0.558	0.509	0.141		0.518	0.697
0.973277	0.809682	0.704	0.436	0.186		0.451	0.549
1.00178	0.965008	0.636	0.851	0.173		0.451	0.591
0.61605	0.935553	0.257	0.705	0.23		0.379
0.845003	0.979854	0.523	0.409	0.215		0.519
0.817105	1.11747	0.692	0.448	0.179		0.326
1.0427	0.795606	0.587	0.838447	0.137		0.689
1.13013	0.743288	0.561	0.517597	0.196		0.664
0.937588	0.617674	0.331	0.579977	0.328		0.51
1.0217	1.43884	0.426	0.886525	0.276		0.49
0.762519	0.961196	0.697	0.690432	0.165		0.635
0.655026	0.763848	0.42	0.771281	0.236		0.387
1.2458	1.14441	0.616	0.353998	0.439		0.721
1.17165	0.983909	0.376	0.559377	0.179		0.497
1.06696	1.24696	0.608	0.580813	0.45		0.552
0.789415	0.683592	0.467	0.864774			0.471
	0.616703	0.8	0.649579			0.282
0.753882	1.0293	0.644	0.740213			0.519
1.02017	0.635186	0.495	0.283854			0.396
0.694604	1.04255	0.624	0.485742			0.594
0.862593	0.913984	0.157	0.385316			0.184
0.734867	1.01278	0.283	0.373267			0.613
1.22649	1.10974	0.323	0.533539			0.722
0.934713	1.06724	0.556	0.544797			0.542
1.00879	0.675049	0.609	0.704225			0.579
0.777302	0.673308	0.913	0.69522			0.604
0.787105	0.890927	0.468	0.60152			0.434
0.937792	1.08754	0.492	1.16247			0.511
0.912325	0.934029	0.449	0.525248			0.597
1.12244	0.554303	0.46	0.849565			0.204
0.852341	0.801044	0.708	0.646595			0.457
0.926189	1.01088	0.625	0.65617			0.963
0.895534	1.11337	0.48	0.5455			0.373
0.990691	0.838217	0.443	0.880762			0.579
1.15412	1.03087	0.315				0.412
0.931456	0.706575	0.935	0.741076			0.413
1.0221	0.966173	0.751	0.635156			0.746
0.938809	1.61502	0.382	0.632197			0.366
1.12357	0.896046	0.522	0.463708			0.156
1.07889	1.01824	0.54	0.309754			0.597
0.909226	0.962679	0.62	0.369348			0.786
1.03025	0.798366	0.419	0.817865			0.48
0.861629	1.30843	0.626	0.444697			0.643
0.902312	1.60167	0.492	0.491733			0.262
1.06863	0.645141	0.465	0.592646			0.575
1.22387	1.24444	0.409	0.33686			0.625
0.950349	0.832917	0.489	0.726368			0.776
1.18822	0.780513	0.436	0.183616			0.25
1.03375	1.11861	0.326	0.295225
0.772289	0.697386	0.678	0.240197
0.617761	0.820362	0.509	0.72007
0.86134	0.945039	0.547	0.336111
0.853904	1.01534	0.415	0.239224
0.926411	0.813634	0.155	0.758868
0.780797	0.866282	0.612	0.310323
1.15457	0.782413	0.464	0.394049
1.19277	1.21806	0.853203	0.213843
0.909405	0.869221	0.917244	0.315852
1.06966	0.992686	0.685271	0.661864
0.923213	1.01955	0.172901	1.027
0.9002	1.27892	0.929032	0.376041
0.781963	1.35472	0.315935	0.153474
1.22124	0.705586	0.699107	0.832589
1.01848	1.09956	0.639961	0.508298
1.03474	0.960968	0.666734	0.305972
1.12229	1.23813	0.160858	0.302648
1.1529	1.02932	0.462621	0.434127
0.712141	0.997424	0.315802	0.378788
1.17977	0.853057	0.523256	0.406019
	0.840276	0.742491	0.259752
0.779076	0.881604	0.645003	0.567275
1.0605	1.01888	0.400511	1.00907
0.956562	1.20614	0.265112	0.530788
0.305519	1.28565	0.227284	0.25558
0.405258	1.02411	0.363998	0.542974
0.806204	0.809683	0.819406	1.02631
1.19168	0.711263	0.54377	0.816533
0.912447	0.862166	0.417002	0.523915
0.726443	0.908589	0.39112	0.97102
0.996971	0.993813	0.36359	0.273467
0.480027	0.216752	0.350391	0.776086
1.29885	0.809215	0.379578	0.875036
0.99576	1.03015	0.258675	1.35307
1.01715	1.431	0.339476	0.834174
1.39382	0.915316	0.8031	0.82293
0.956243	1.28784	1.29437	0.521841
1.64015	1.13821	0.527916	0.194184
0.934162	0.900923	0.376288	0.940034
0.668946	0.874139	0.299163	0.767127
1.06304	1.26791	0.29784	0.765847
1.21518	1.24487	0.264441	0.690455
1.37018	0.756603	0.232958	0.863322
1.01167	1.05026	0.424213	0.725309
0.831534	0.65566	0.547775	0.820666
1.0762	0.99333	0.373232	0.94696
0.990563	0.863421	0.293302	0.797807
1.1258	1.06541	0.385264	0.707542
1.00207	1.32916	0.430187	0.798867
0.647966	1.0051	0.564604	0.397225
1.23349	0.659244	0.590558	0.63143
0.712291	0.778025	0.60085	0.906181
	0.968254	0.297366	1.16131
1.15805	0.627408	0.406853	0.645353
1.05837	0.723248	0.484915	0.776562
0.840684	0.671523	0.325305	0.792096
1.02495	0.536571	0.589087	0.94719
1.11005	1.35884	0.566421	0.620857
1.33322	0.880597	0.338672	0.327345
0.996944	0.620201	0.844227	0.338013
0.726897	0.810367	0.570687	0.464113
0.811663	0.515126	0.387975	0.603767
1.15617	0.79649	0.684119	0.529239
0.954071	0.854184	0.624903	0.395885
1.15617	0.741169	0.309268	0.645295
0.804412	0.668211	0.302047	0.564938
0.817616	0.7935	0.62627	0.447463
0.997767	0.704048	0.645119	0.543606
0.981197	0.796189	0.549033	0.338139
0.923978	1.2403	0.670561	0.484951
1.0349	0.839855	0.436606	0.512036
0.818601	1.42278	0.494166	0.464279
0.30028	0.561701	0.384168	0.715727
1.20712	0.842135	0.325052	0.845785
0.845326	1.10381	0.542525	0.924239
1.03619	0.886619	0.503121	0.961877
0.888571	0.808812	0.551576	0.62262
1.14581	0.932397	0.510013	0.716356
0.889023	1.06639	0.862765	0.597285
0.927353	0.594315	0.210289	0.770838
0.722076	0.782133	0.665474	0.486498
0.885094	1.16854	0.653049	0.645419
0.947423		0.51311	0.757759
0.878369		0.890519	0.219068
0.982906		0.645394	0.443501
0.597919		0.547308	0.980597
0.533433		0.533647	0.963912
1.05229		0.576484	0.703136
1.43094		0.415338	0.385938
0.901207		0.535615	0.342412
1.05779		0.906491	0.766704
0.971682		0.80481	0.506842
0.905451		0.387723	0.69718
0.636901		0.693331	0.35814
0.961138		0.366207	0.858535
1.0341		0.423047	0.850721
1.03336		0.93076	0.246954
		0.211013	0.313999
		0.594056	0.408423
		0.561524	0.740148
		0.847039	0.216501
		0.501968	0.482191
		0.639186	0.577602
		0.44556	0.447088
		0.772197	0.694848
		0.377235	0.607571
		0.740748	0.227353
		0.66815	0.855022
		0.866189	0.611036
		0.398386	0.756327
		0.636901	0.370254
		1.01009	0.233189
		0.835807	0.650709
		0.327783	0.782847
		0.683905	0.544378
		0.726992	0.779281
		0.35825	0.730644
		0.687836	0.510177
		0.477505	0.237689
		0.608085	0.744311
		0.817709	0.567858
		0.546583	0.873537
		0.569979	0.5375
		0.411487	0.908059
		0.792677	0.975268
		0.731811	0.732007
		0.913062	0.776413
		0.622798	1.14278
		0.548094	0.939306
		0.870502	0.93762
		0.584866	0.695931
		0.720414	0.84077
		0.876333	0.608018
		0.631582	0.899934
		0.299632	1.07855
		0.692801	0.876633
		0.859143	0.387971
		0.33966	0.910189
		0.333021	0.966343
		0.547821	0.788526
		0.514965	0.987726
		0.632104	1.12223
		0.46187	0.802351
		0.624597	0.660985
		0.460055	0.689229
		0.284039	0.900089
		1.29838	0.94387
		0.259061	0.685445
		0.27092	1.06116
		0.471441	1.02167
		0.139417	0.98483
		0.679052	0.797521
		0.779978	0.781023
		1	0.993994
		0.251527	0.8639
		0.249799	0.82312
		0.296128	0.913833
		0.222146	0.378341
		0.644295	1.22456
		0.556281	0.660393
		0.308642	0.803188
		0.79466	0.786634
		0.5845	0.391438
		0.39507	1.22384
		0.242514	0.418779
		0.435269	1.11391
		0.353389	1.10562
		0.478859
		0.558212
		0.290413
		0.338727
		0.726764
		0.451471
		0.415156
		0.988395
		0.990638
		0.366979
		0.744687
		0.495997
		0.636503
		0.46519
		0.268214
		0.497451
		0.438568
		0.390315
		0.508756
		0.315775
		0.348908
		0.564877
		0.36922
		0.272257
		0.458458
		0.381605
		0.357964
		0.485929
		0.342229
		0.629972
		0.193481
		0.283688
		0.325419
		0.432484
		0.26603
		0.539252
		0.663623
		0.46324
		0.447143
		0.346398
		0.50329
		0.666961
		0.953019
		0.952466
		0.483835
		0.32779
		0.409879
		0.739922
		0.374555

## Sheet: 2d
-dox NT	+dox NT	-dox HU 50	+dox HU 50	-dox HU500	+dox HU500	-dox H2O2	+dox H2O2
0.499927	0.214858	0.200085	0.583123	0.154185	0.643744	0.079024	0.287605
0.718952	0.726461	0.301417	0.628704	0.158351	0.325682	0.226016	0.322548
0.765688	0.808331	0.417077	0.632462	0.284169	0.468	0.286155	0.332954
0.782666	0.87462	0.419307	0.632573	0.365885	0.580471	0.288596	0.336651
0.787472	0.897166	0.441094	0.645284	0.373087	0.701555	0.298964	0.397721
0.806387	0.914839	0.444681	0.677496	0.386868	0.72649	0.305731	0.420579
0.834727	0.949167	0.532227	0.689874	0.445677	0.734886	0.405864	0.424207
0.853393	0.984713	0.646	0.719231	0.468773	0.813456	0.40716	0.488735
0.943596	0.963253	0.715813	0.729686	0.471455	0.821604	0.485793	0.51014
0.958324	0.953513	0.809631	0.755925	0.505316	0.854643	0.553709	0.566318
1	0.933715	0.837566	0.80785	0.559693	0.856582	0.627303	0.696599
0.987246	0.909513	0.87708	0.808317	0.640861	0.891768	0.634571	0.720041
0.971817	0.907331	0.910138	0.811331	0.745581	0.893646	0.708608	0.794163
0.959347	0.892872	0.969566	0.812639	0.910506	0.90332	0.877918	0.825236
0.955443	0.883906	0.744716	0.830869	0.958436	0.904775	0.98677	0.832015
0.934154	0.855128	0.66454	0.847268	0.983994	0.920214	0.997901	0.836262
0.859941	0.819964	0.629248	0.858268	0.915625	0.923187	0.733555	0.856996
0.642197	0.789182	0.62335	0.864867	0.891398	0.936548	0.60272	0.876186
0.590993	0.77689	0.621224	0.93676	0.846367	0.947668	0.513176	0.880549
0.441938	0.716435	0.577864	0.9711	0.772618	0.964801	0.504461	0.889925
0.662604	0.290308	0.572887	0.962414	0.721141	0.987584	0.387779	0.900576
0.737893	0.577974	0.572697	0.961916	0.624341	0.987768	0.33247	0.900825
0.742965	0.605954	0.553395	0.958131	0.591074	0.993078	0.16958	0.918681
0.766434	0.69851	0.371723	0.951242	0.558371	0.996239	0.237344	0.919056
0.801789	0.734008	0.365104	0.932993	0.529795	0.990196	0.295623	0.919092
0.850382	0.756849	0.359562	0.891684	0.519672	0.980116	0.325356	0.929986
0.851709	0.785479	0.28667	0.874766	0.489091	0.947189	0.330189	0.941511
0.857465	0.795214	0.250819	0.871479	0.486518	0.919056	0.41097	0.947368
0.870892	0.836101	0.18372	0.85876	0.450311	0.891086	0.442951	0.955068
0.882353	0.909482	0.189104	0.825915	0.448563	0.868366	0.452234	0.965517
0.89126	0.92294	0.269053	0.817587	0.426081	0.85878	0.520854	0.966841
0.900036	0.936344	0.281308	0.808125	0.42452	0.852086	0.553621	0.979978
0.90073	0.952667	0.318561	0.79189	0.399046	0.834993	0.639771	0.992283
0.91191	0.95578	0.446577	0.768615	0.35921	0.832682	0.694677	0.976119
0.92435	0.965074	0.479892	0.7368	0.332799	0.717287	0.728481	0.971556
0.933379	0.974287	0.486837	0.714286	0.332717	0.714626	0.779016	0.94272
0.933941	0.977117	0.537875	0.713433	0.294118	0.642857	0.81369	0.940367
0.956051	0.995953	0.543983	0.694823	0.270904	0.598784	0.835575	0.927325
0.973165	0.982314	0.574334	0.693114	0.244481	0.552221	0.864564	0.924463
0.973957	0.976093	0.593316	0.679878	0.227496	0.479204	0.882208	0.889268
0.976555	0.970702	0.59405	0.639636	0.188955	0.399863	0.935174	0.882437
0.980651	0.951244	0.601589	0.627018	0.16964	0.325668	0.935579	0.879116
1	0.95056	0.602352	0.618557	0.137822	0.13143	0.939013	0.868773
0.99896	0.937645	0.633599	0.577267	0.310018	0.276457	0.950017	0.840664
0.990927	0.934076	0.731433	0.561151	0.370775	0.310428	0.968013	0.829663
0.989142	0.932921	0.753065	0.559234	0.471009	0.357798	0.977263	0.829012
0.96722	0.918411	0.840044	0.538585	0.481992	0.372779	0.9685	0.817086
0.961008	0.905117	0.942735	0.503038	0.516489	0.375477	0.955817	0.796135
0.958833	0.903096	0.954001	0.402363	0.535383	0.39937	0.936185	0.776949
0.941808	0.90255	0.977578	0.4949	0.587362	0.494422	0.89848	0.760758
0.913268	0.901798	0.964538	0.680145	0.593162	0.554475	0.870763	0.748645
0.903734	0.898456	0.959808	0.841212	0.606769	0.599817	0.846943	0.724617
0.873672	0.891987	0.88503	0.863031	0.609348	0.62425	0.810998	0.640697
0.873396	0.882277	0.849909	0.913762	0.621996	0.67563	0.780886	0.638653
0.835326	0.881301	0.847386	0.93829	0.624712	0.677892	0.773642	0.628019
0.830786	0.875027	0.81914	0.988152	0.630614	0.688458	0.715608	0.626562
0.808288	0.84821	0.792771	0.979336	0.63274	0.743068	0.669506	0.624207
0.805539	0.847988	0.679426	0.954896	0.63878	0.743486	0.642387	0.623881
0.792334	0.846584	0.669643	0.947676	0.695086	0.773693	0.552505	0.586411
0.780636	0.843459	0.651386	0.911282	0.711659	0.779157	0.551931	0.565708
0.767156	0.837959	0.489956	0.894194	0.717629	0.852497	0.54681	0.397959
0.707097	0.829027	0.442685	0.852231	0.776683	0.879157	0.542444	0.381402
0.703463	0.805355	0.43148	0.852098	0.805986	0.879482	0.526193	0.498659
0.622125	0.803624	0.344116	0.847477	0.83763	0.900492	0.514322	0.522904
0.542217	0.786601	0.336876	0.838034	0.846829	0.906426	0.475984	0.551698
0.158765	0.772288	0.304618	0.711091	0.910433	0.931254	0.469524	0.575277
0.601327	0.769977	0.262486	0.653936	0.9277	0.951718	0.463281	0.625539
0.691434	0.763792	0.239754	0.624347	0.982983	0.952799	0.458909	0.694527
0.771812	0.708977	0.187456	0.530503	0.995366	0.985326	0.390598	0.727553
0.801282	0.708608	0.377407	0.511552	0.953579	0.999757	0.363393	0.751044
0.803206	0.704577	0.440794	0.486482	0.951317	0.975298	0.359698	0.76135
0.807665	0.694534	0.466363	0.470492	0.912609	0.975269	0.330411	0.815962
0.826819	0.694006	0.510509	0.343774	0.910259	0.961502	0.320897	0.841935
0.839719	0.443412	0.546672	0.475126	0.89545	0.954986	0.227589	0.85943
0.855377	0.49771	0.590286	0.476068	0.894404	0.949562	0.222879	0.877814
0.913639	0.77943	0.626518	0.604831	0.891362	0.94794	0.138708	0.878605
0.923287	0.841783	0.728934	0.727537	0.792153	0.911344	0.161056	0.884812
0.941055	0.846283	0.73829	0.815341	0.780102	0.904542	0.163107	0.888171
0.945895	0.862268	0.79154	0.856826	0.705475	0.87918	0.175839	0.896446
0.978681	0.864983	0.84477	0.883974	0.657312	0.872376	0.223734	0.903069
0.992144	0.913662	0.866667	0.932803	0.570989	0.870302	0.248456	0.910338
0.977921	0.919684	0.973861	0.946989	0.566418	0.86676	0.283711	0.91305
0.967528	0.920063	0.957265	0.966999	0.549472	0.851403	0.375218	0.923832
0.953582	0.929903	0.906326	0.970123	0.514982	0.841309	0.377467	0.93406
0.953377	0.953066	0.897443	0.986938	0.478889	0.833056	0.473893	0.962936
0.937096	0.953221	0.839863	0.948096	0.369785	0.832435	0.501228	0.985196
0.906755	0.971196	0.771888	0.942695	0.293086	0.829268	0.553015	0.985351
0.887968	0.944699	0.768455	0.857127	0.245153	0.812404	0.597168	0.998303
0.857394	0.926585	0.719282	0.825943	0.241544	0.807601	0.686437	1
0.85336	0.924772	0.694298	0.683396	0.249872	0.793351	0.762495	0.994044
0.85007	0.92264	0.603779	0.528225	0.267838	0.782015	0.896366	0.990607
0.842445	0.895092	0.592692	0.632789	0.341606	0.772869	0.923289	0.990227
0.835434	0.860335	0.464503	0.676644	0.343511	0.758575	0.937289	0.971363
0.826963	0.825996	0.279502	0.714521	0.376515	0.75	0.95447	0.954134
0.81634	0.791924	0.273176	0.725675	0.383355	0.738037	0.977783	0.949053
0.79068	0.767364	0.258781	0.747296	0.405046	0.736842	0.986328	0.941785
0.766177	0.756914	0.221885	0.771378	0.485072	0.721231	0.989884	0.930882
0.74755	0.741431	0.235124	0.834386	0.565627	0.71123	0.990068	0.917958
0.690172	0.739088	0.160171	0.835709	0.595566	0.692414	0.95936	0.912003
0.676127	0.7189	0.217482	0.841771	0.645297	0.683171	0.952655	0.909761
0.660011	0.701998	0.303706	0.874637	0.723282	0.677954	0.938034	0.903053
0.620144	0.679523	0.316291	0.877361	0.724234	0.67786	0.916133	0.899302
0.543351	0.64098	0.416098	0.896764	0.778084	0.649196	0.91612	0.878699
0.537668	0.40027	0.436917	0.936141	0.874077	0.639344	0.90871	0.846602
0.422237	0.369486	0.532298	0.946819	0.979182	0.612772	0.840659	0.828719
	0.466083	0.635	0.952548	0.989359	0.576018	0.838385	0.773499
	0.682246	0.657303	0.969509	0.985915	0.575155	0.835605	0.744506
	0.686385	0.736785	0.970543	0.938931	0.57434	0.829609	0.719429
	0.73957	0.801376	0.919915	0.923208	0.543984	0.777551	0.70373
	0.785767	0.883664	0.893727	0.907783	0.53332	0.664707	0.660926
	0.86254	0.89691	0.838354	0.89247	0.482884	0.622353	0.557648
	0.899456	0.88061	0.624801	0.883333	0.474785	0.614471	0.531547
	0.965812	0.867442	0.558206	0.857143	0.438834	0.605943	0.372722
	0.950725	0.818307	0.487857	0.832449	0.428733	0.542344	0.327718
	0.948676	0.816961		0.73671		0.538741
	0.933086	0.626085		0.706598		0.532582
	0.851845	0.61424		0.696214		0.52302
	0.814392	0.552284		0.689754		0.476392
	0.756352	0.415528		0.68549		0.280749
	0.745379	0.381955		0.680976		0.269018
		0.320404		0.624306		0.243638
		0.299278		0.624131		0.179872
		0.290541		0.543963		0.147505
		0.273751		0.519341		0.108602
		0.236953		0.515055
		0.216525		0.512217
		0.156434		0.505111
				0.447769
				0.428293
				0.409324
				0.331071
				0.269984
				0.219038

## Sheet: 2f
siLuc	siluc + dox	siTIM	siTIM +dox
13.016	16.015	14.627	32.723
17.994	6.665	11.08	14.015
16.772	9.591	10.483	16.362
16.438	16.191	24.088	11.23
14.008	14.478	18.696	11.372
13.281	4.801	5.061	11.977
8.115	14.868	10.716	16.419
16.39	22.768	9.894	20.972
33.573	10.488	18.844	21.76
22.287	11.594	18.597	23.828
19.829	17.243	12.319	25.747
21.106	12.425	4.794	17.941
23.61	8.55	10.8	20.741
23.566	15.742	4.976	7.768
27.948	12.445	23.637	14.17
31.944	9.755	6.268	25.585
24.359	15.138	22.146	27.307
22.663	9.329	19.57	18.338
17.997	11.069	24.194	26.743
10.655	13.138	14.728	21.942
19.055	13.677	17.961	27.955
22.814	12.85	17.329	29.643
25.922	12.296	7.522	27.022
24.97	17.602	11.072	13.189
27.095	17.2	7.547	12.524
25.656	12.522	8.116	19.298
25.133	7.123	10.859	21.244
28.874	16.455	12.107	17.937
6.894	18.706	10.496	34.85
41.925	16.161	11.698	11.937
21.546	20.407	21.709	34.299
19.904	12.401	17.396	25.453
15.888	20.539	18.144	18.645
22.332	13.693	29.32	29.227
14.992	18.231	19.723	33.966
21.563	18.072	9.732	32.444
18.731	19.074	18.909	24.022
15.517	15.567	16.777	35.319
22.169	23.377	13.006	19.952
15.796	13.613	15.712	26.679
28.324	20.936	8.288	22.72
23.717	16.033	13.683	22.377
24.968	16.418	11.248	16.992
19.769	17.573	12.059	32.469
15.995	11.804	2.937	35.029
27.246	11.345	13.774	31.04
27.671	8.347	8.888	26.521
29.686	25.74	15.539	24.471
32.154	11.987	16.463	14.478
29.356	20.118	13.666	30.044
30.029	18.657	22.116	24
14.522	23.951	6.774	24.872
18.314	30.958	10.536	29.873
24.336	11.767	8.219	47.343
26.82	22.204	10.062	49.563
20.851	19.042	6.196	26.267
22.588	8.392	7.329	13.28
24.286	22.729	5.821	10.835
17.259	12.795	5.729	12.954
20.562	25.696	8.169	6.165
10.419	23.892	11.898	18.788
15.679	20.528	18.097	15.769
16.797	20.854	7.796	12.183
14.219	25.234	12.431	15.264
17.821	20.426	14.313	17.728
35.795	27.444	18.724	16.308
9.956	22.894	8.781	14.432
15.784	25.78	12.387	15.324
18.035	13.554	10.789	12.94
18.293	23.884	5.67	27.53
17.572	32.562	10.428	17.906
17.718	21.805	13.325	8.78
22.21	17.863	14.459	14.956
20.195	14.304	7.373	12.758
15.264	12.383	12.072	17.694
12.468	14.934	18.666	20.828
34.131	16.269	19.74	20.137
20.518	16.975	12.739	19.416
23.719	17.282	17.611	16.687
19.427	12.363	9.997	15.586
11.898	20.323	3.66	23.724
19.711	19.931	9.326	22.973
20.238	20.55	21.729	20.812
16.386	20.552	21.221	17.424
24.459	18.877	21.434	12.403
21.941	16.425	38.268	19.779
17.976	19.381	20.925	16.859
16.373	9.99	10.863	20.382
18.937	15.029	10.817	28.881
8.655	16.413	23.293	15.801
8.094	16.153	10.451	15.595
6.095	18.061	21.782	14.924
22.46	18.883	14.086	16.799
17.167	19.815	16.733	16.802
16.173	14.527	7.802	21.177
15.665	13.445	16.022	16.77
10.655	13.715	14.381	25.925
13.791	18.16	22.277	29.379
12.276	9.417	20.988	38.085
11.907	13.557	19.261	9.199
10.746	14.771	21.174	7.402
11.925	12.633	24.318	8.805
12.216	8.762	23.252	19.057
14.749	14.049	21.871	8.294
8.821	20.644	29.806	15.935
24.859	14.737	10.475	10.01
19.116	28.907	12.044	14.159
10.297	14.534	24.649	20.452
17.704	19.574	8.683	17.032
7.766	14.238	17.482	25.96
13.35	26.353	26.22	18.979
17.71	5.968	33.773	16.697
13.377	18.545	18.801	13.96
26.341	13.18	29.384	16.168
22.788	13.433	42.126	21.447
13.068	20.521	8.809	28.763
18.603	18.643	38.256	16.851
23.253	17.204	18.006	34.793
21.715	20.506	24.91	18.58
21.389	16.13	22.79	23.396
20.769	16.519	18.914	33.794
18.618	16.393	17.921	20.642
23.892	16.058	24.465	28.401
8.984	37.837	14.377	29.144
20.98	34.128	19.536	9.581
8.785	37.084	18.749	7.973
14.33	30.6	23.052	18.236
10.493	38.363	22.17	11.824
10.505	36.935	22.526	17.254
19.589	28.113	17.396	22.19
7.529	26.842	14.523	15.557
23.466	37.156	15.174	17.527
11.797	28.055	14.603	17.528
22.899	61.02	23.308	12.182
13.864	25.221	14.811	9.739
20.331	38.327	9.04	7.904
15.93	37.182	8.561	15.64
19.966	48.84	11.976	8.258
25.306	39.85	13.3	20.595
17.664	22.398	24.154	23.227
22.316	34.942	14.145	15.855
19.578	42.075	18.331	18.694
25.175	31.837	21.92	14.689
25.953	34.842	14.422	16.444
24.704	33.267	18.486	16.816
19.396	23.387	9.325	10.793
11.431	49.457	22.3	20.201
13.702	24.482	19.788	10.06
17.124	40.289	13.759	20.499
8.585	16.326	13.193	13.994
17.638	44.47	26.3	16.827
15.584	37.51	33.235	11.587
15.823	33.483	37.888	15.426
21.71	23.315	20.84	15.383
28.811	27.487	23.331	17.664
28.627	40.796	20.148	19.896
16.034	43.458	21.104	8.382
13.936	42.746	7.759	5.027
15.335	37.912	22.187	17.106
26.751	34.578	7.426	10.812
19.791	25.556	24.191	8.173
25.426	42.503	21.571	10.34
18.316	53.369	20.388	8.917
13.635	45.356	23.196	15.049
21.848	26.384	7.558	14.103
13.117	30.188	14.91	12.161
14.908	39.154	15.531	18.602
22.225	33.411	15.38	9.853
20.036	34.027	13.098	11.629
16.74	13.026	14.574	27.711
23.542	24.74	7.416	12.054
19.977	40.524	11.159	13.674
18.51	32.656	10.63	10.875
20.875	32.347	18.417	9.685
17.386	34.86	14.674	19.127
24.676	35.465	7.651	12.569
15.036	38.862	12.315	12.742
19.589	36.182	6.487	20.354
32.365	28.663	28.022	15.389
21.594	57.91	8.728	17.329
21.082	36.224	8.617	27.974
20.843	37.186	22.372	15.594
17.118	37.3	18.99	19.503
22.551	38.769	14.773	24.044
16.302	36.202	18.038	16.198
17.061	19.539	34.085	23.928
30.159	31.485	21.421	16.208
33.625	51.534	23.934	17.273
24.294	42.421	27.081	22.145
14.395	48.024	19.187	16.431
12.217	23.811	12.412	22.374
28.095	43.456	8.35	14.725
18.393	20.506	6.136	12.851
21.025	36.688	22.462	12.198
25.254	38.481	5.818	13.829
13.759	30.06	9.99	22.787
25.326	38.901	13.852	20.768
21.682	33.735	14.813	14.608
19.861	24.686	19.896	20.321
17.086	31.252	21.876	12.836
21.942	42.48	18.78	15.377
20.561	38.303	14.3	25.025
18.565	45.963	16.568	23.273
22.312	29.388	11.533	29.063
16.978	40.18	8.135	7.439
19.599	10.136	17.131	25.825
38.668	8.328	33.738	37.541
39.781	13.377	32.042	31.211
21.943	25.068	17.262	23.275
22.995	12.672	17.605	32.498
25.308	24.885	17.659	8.905
15.562	28.246	15.459	9.368
14.87	8.836	14.931	10.229
21.193	3.888	12.897	22.54
13.855	22.159	22.835	10.985
14.606	24.067	47.017	21.148
17.516	28.249	24.248	32.153
23.757	23.838	26.778	14.533
11.888	13.671	19.076	25.561
15.072	27.852	33.19	19.348
37.243	6.327	11.201	26.784
24.144	17.134	35.261	20.786
22.558	32.56	23.566	34.124
22.057	27.849	19.514	22.962
32.008	12.166	18.719	17.567
32.381	18.905	31.173	13.635
19.446	13.516	33.415	18.56
14.328	16.435	24.264	18.337
18.743	22.163	13.086	18.804
41.655	35.672	26.765	23.674
11.638	18.773	29.373	21.474
26.374	13.422	29.856	16.002
17.877	11.438	23.503	25.971
23.865	39.434	28.4	16.339
26.37	43.524	33.334	12.523
23.271	31.76	12.817	5.552
20.701	45.309	23.79	7.105
22.537	53.489	26.394	11.929
14.644	41.639	17.214	12.254
12.698	55.478	37.358	8.291
18.266	13.232	31.582	17.92
14.352	53.681	35.152	17.513
27.283	37.57	23.159	14.483
16.176	15.129	35.938	14.997
25.965	16.948	34.252	12.667
40.296	37.938	17.973	12.674
26.698	34.092	30.466	10.187
12.624	41.226	17.208	20.791
14.955	23.768	14.88	17.401
16.297	33.867	37.362	21.567
38.356	12.009	27.319	11.266
43.412	19.653	26.57	20.683
26.697	35.044	33.861	18.531
34.297	16.299	37.484	23.961
37.672	52.738	34.906	16.481
39.537	13.408	12.99	17.265
29.935	24.857	6.63	16.665
12.872	36.678	25.971	20.331
17.019	42.137	22.179	23.543
20.817	57.4	25.596	18.254
22.194	15.767	20.502	38.695
17.712	21.162	14.52	43.603
29.759	14.427	8.66	9.068
56.799	22.146	9.18	16.423
39.23	18.056	8.08	13.686
48.713	25.535	5.892	16.171
39.166	34.289	4.015	15.75
18.422	26.246	11.962	10.558
42.129	42.644	16.563	22.634
62.202	34.13	6.203	9.82
39.442	35.971	6.26	9.83
42.428	19.386	13.909	6.674
12.984	10.976	9.737	17.849
19.071	27.594	7.51	15.186
33.428	7.835	9.196	19.088
32.244	33.026	6.294	35.629
33.67	23.627	8.707	19.067
23.16	15.212	4.708	16.289
21.68	12.341	3.799	15.957
17.964	11.513	10.002	9.448
19.047	19.033	22.494	16.171
28.407	22.628	10.387	10.858
26.369	38.374	5.983	12.598
11.639	25.964	3.698	8.961
11.278	34.982	6.238	14.456
18.908	23.667	8.384	14.046
32.129	20.483	12.131	11.568
36.637	16.506	14.006	8.891
21.454	19.049	13.782	22.152
45.737	27.101	16.546	16.832
41.941	22.726	18.356	25.241
20.791	12.842	11.666	20.42
38.942	13.81	12.366	28.578
36.323	12.27	12.766	14.799
13.741	23.198	10.529	19.347
25.839	13.381	19.265	12.198
15.233	8.775	13.146	34.027
16.007	13.284	16.897	35.033
11.88	9.545	7.226	23.357
28.417	9.588	24.52	14.95
35.561	17.708	27.818	11.326
37.34	15.144	15.556	10.454
23.632	19.007	22.199	15.475
16.403	11.678	17.977	15.144
35.035	20.525	8.026	19.007
33.835	11.756	24.392	11.678
35.176	21.177	14.366	20.525
22.781	35.716	16.493	11.756
21.709	21.856	22.099	21.177
38.799	27.827	7.457	35.716
26.943	10.512	32.375	21.856
39.668	16.123	16.795	27.827
22.91	21.668	14.682	10.512
49.712	20.136	19.351	16.123
34.175	39.138	9.986	21.668
22.14	26.295	10.651	20.136
16.794	21.775	21.164	39.138
28.667	22.57	19.96	26.295
27.019	38.402	19.915	21.775
24.017	37.979	35.524	22.57
32.764	47.682	11.524	38.402
11.945	29.575	13.285	37.979
33.522	28.483	36.024	47.682
27.982	47.191	21.638	29.575
34.244	35.491	29.17	28.483
26.231	24.027	8.546	47.191
15.912	37.794	9.884	35.491
75.478	34.101	22.054	24.027
37.052	26.239	11.235	37.794
30.894	32.903	5.93	34.101
47.62	20.258	7.106	26.239
47.896	32.954	28.218	32.903
50.263	26.579	18.626	20.258
33.625	37.356	35.646	32.954
61.363	23.514	23.844	26.579
26.371	41.018	16.661	37.356
54.246	28.248	24.821	23.514
44.71	20.465	33.916	41.018
26.737	21.242	24.787	28.248
48.011	18.219	23.89	20.465
39.309	27.937	23.87	21.242
30.015	36.204	13.975	18.219
24.852	33.999	8.302	27.937
44.993	17.153	16.153	36.204
20.384	29.391	13.382	33.999
35.39	36.877	33.386	17.153
24.725	16.48	18.662	29.391
22.008	25.975	12.491	36.877
29.116	29.844	12.333	16.48
25.925	30.288	9.847	25.975
19.839	43.779	20.604	29.844
42.312	29.998	24.891	30.288
54.347	36.218	19.507	43.779
39.56	21.938	19.402	29.998
30.71	19.948	16.055	36.218
33.991	30.931	25.046	21.938
23.844	20.449	26.94	19.948
24.197	38.526	16.909	30.931
20.161	25.979	19.981	20.449
49.061	27.152	18.032	38.526
24.139	36.629	17.078	25.979
33.016	25.013	8.997	27.152
21.845	34.589	8.462	36.629
45.044	26.471	26.467	25.013
24.45	33.279	9.411	34.589
20.841	25.257	9.448	26.471
26.373	32.424	20.641	33.279
22.724	30.387	20.574	25.257
26.991	37.934	8.932	32.424
29.803	26.101	15.152	30.387
21.066	34.6	7.225	37.934
12.095	27.899	8.243	26.101
53.579	19.463	4.726	34.6
32.573	21.602	3.544	27.899
40.168	24.764	7.618	19.463
37.244	24.815	17.715	21.602
28.521	38.868	11.777	24.764
42.742	27.405	34.29	24.815
18.057	23.213	11.435	38.868
25.326	23.798	8.692	27.405
23.675	24.732	16.043	23.213
42.658	21.775	10.059	23.798
20.792	39.777	21.473	24.732
45.835	24.034	20.851	21.775
49.976	17.925	15.592	39.777
55.167	24.598	10.377	24.034
14.792	43.512	14.99	17.925
49.979	30.941	8.786	24.598
16.447	31.739	14.666	43.512
32.635	32.042	19.808	30.941
25.474	17.88	10.565	31.739
23.39	41.232	15.105	32.042
31.645	41.343	11.731	17.88
22.288	30.196	16.636	41.232
25.483	35.99	12.824	41.343
21.896	18.654	15.425	30.196
15.008	21.125	7.177	35.99
27.517	18.77	13.979	18.654
32.76	20.82	15.409	21.125
13.217	19.842	11.618	18.77
20.097	32.409	19.308	20.82
18.073	17.822	10.556	19.842
13.66	26.176	15.389	32.409
15.228	22.469	9.998	17.822
37.799	12.032	11.294	26.176
17.059	26.912	17.208	22.469
9.012	24.507	11.541	12.032
17.126	30.824	18.965	26.912
24.469	24.788	11.907	24.507
17.143	16.588	8.255	30.824
17.695	26.038	18.237	24.788
27.187	24.218	13.846	16.588
20.382	59.605	6.971	26.038
32.349		12.891	24.218
32.096			59.605
30.557			24.497
16.167			33.696
10.467
22.707
35.99
17.729
8.308
27.305
34.735

## Sheet: 2g
siLuc	siLuc +dox	siTIM	siTIM +dox
0.963672	0.771027	0.950327	0.913167
0.592402	0.398517	0.292804	0.740757
0.667659	0.400218	0.30688	0.764239
0.678881	0.452762	0.342722	0.831327
0.685201	0.730915	0.404161	0.848151
0.696934	0.768372	0.406254	0.854591
0.712266	0.79323	0.438675	0.865763
0.748473	0.811038	0.450158	0.869697
0.757359	0.82778	0.46418	0.872653
0.760391	0.832595	0.487542	0.900358
0.780938	0.83828	0.510596	0.900386
0.805041	0.853419	0.513575	0.909681
0.818622	0.856812	0.532069	0.917118
0.822834	0.921231	0.551019	0.931286
0.829864	0.947545	0.592674	0.94244
0.831309	0.949737	0.593357	0.961483
0.848028	0.9504	0.63581	0.974656
0.863407	0.953386	0.678455	0.984581
0.873062	0.953935	0.712098	0.985892
0.877586	0.970453	0.716286	1
0.878751	0.997495	0.771371	0.993586
0.894628	1	0.805291	0.96957
0.910243	1	0.827482	0.958807
0.913456	0.969804	0.843177	0.958751
0.933338	0.966836	0.874582	0.943058
0.94807	0.949757	0.881104	0.942453
0.963672	0.949474	0.890371	0.932712
0.592402	0.949337	0.954057	0.915292
0.667659	0.925887	0.9738	0.910525
0.678881	0.917883	0.9804	0.909559
0.685201	0.914767	0.906307	0.908268
0.696934	0.914446	0.880197	0.897312
0.712266	0.907447	0.863636	0.894108
0.748473	0.906124	0.76412	0.88706
0.757359	0.905586	0.717728	0.878552
0.760391	0.887711	0.704485	0.877953
0.780938	0.877658	0.652842	0.852088
0.805041	0.877233	0.646165	0.840186
0.818622	0.848761	0.604395	0.831245
0.822834	0.84371	0.59806	0.815984
0.829864	0.825442	0.593503	0.803616
0.831309	0.822011	0.578614	0.781189
0.848028	0.806257	0.56515	0.77903
0.863407	0.80075	0.56183	0.772366
0.873062	0.784772	0.557603	0.721964
0.877586	0.764536	0.553692	0.705346
0.878751	0.75662	0.550896	0.678261
0.894628	0.747429	0.543918	0.542132
0.910243	0.720792	0.521056	0.840847
0.913456	0.706799	0.51924	0.651942
0.933338	0.68843	0.500371	0.741686
0.94807	0.667875	0.481513	0.756219
0.977991	0.664255	0.480428	0.818736
0.084391	0.63748	0.477157	0.821728
0.50754	0.963469	0.469977	0.834341
0.677092	0.435016	0.467447	0.845662
0.725908	0.590706	0.442424	0.846596
0.767487	0.741525	0.432353	0.851227
0.781838	0.782964	0.425899	0.860019
0.798924	0.793452	0.420153	0.869402
0.822457	0.84313	0.398404	0.871894
0.840446	0.844347	0.343467	0.898757
0.863985	0.86884	0.333296	0.908845
0.873485	0.907932	0.442044	0.919421
0.882022	0.937303	0.329343	0.937249
0.927775	0.943617	0.471542	0.956769
0.933472	0.950036	0.47534	0.963958
0.95576	0.951057	0.593937	0.967682
0.956894	0.96888	0.629783	0.999912
0.968329	0.975934	0.732004	0.994175
0.968416	0.976667	0.853913	0.987279
0.984521	0.979988	0.854858	0.985147
0.998927	0.985999	0.875126	0.976015
0.996462	0.991388	0.896612	0.972685
0.959829	0.99464	0.915586	0.945222
0.932749	0.973544	0.938918	0.863274
0.91224	0.959968	0.939595	0.853863
0.879535	0.955126	0.962878	0.779385
0.871849	0.954782	0.969531	0.598927
0.870458	0.954717	0.972506	0.486375
0.84709	0.950323	0.974342	0.302832
0.83207	0.944699	0.980889	0.271545
0.816386	0.932271	0.977111	0.367617
0.808789	0.931267	0.972932	0.379028
0.801894	0.92209	0.94016	0.395411
0.796329	0.919151	0.915951	0.405907
0.79483	0.906743	0.902593	0.519546
0.771458	0.905785	0.881989	0.523159
0.760116	0.900537	0.875705	0.586207
0.744352	0.898114	0.834656	0.610796
0.722949	0.894573	0.828253	0.621383
0.692162	0.890028	0.816021	0.649559
0.688332	0.889568	0.78356	0.711616
0.517188	0.886068	0.769411	0.718984
0.716929	0.877879	0.759715	0.745365
0.733862	0.873085	0.747918	0.816114
0.735943	0.853263	0.73494	0.818237
0.747024	0.837023	0.720118	0.86734
0.820693	0.836415	0.71935	0.874712
0.850982	0.826544	0.70556	0.876063
0.910736	0.761085	0.704086	0.885213
0.93025	0.741905	0.644992	0.88546
0.934654	0.683762	0.608247	0.917939
0.979026	0.455545	0.593078	0.921516
0.997266	0.38834	0.519323	0.92512
0.976909	0.188067	0.403424	0.957965
0.926216			0.96914
0.891577			0.987044
0.593246			0.966011
0.515617			0.962176
0.142134			0.956094
			0.955045
			0.942632
			0.932844
			0.894495
			0.869934
			0.83897
			0.835282
			0.824721
			0.822494
			0.808295
			0.804359
			0.79985
			0.789558
			0.787682
			0.779736
			0.771777
			0.75382
			0.738965
			0.734993
			0.719488
			0.654489
			0.649952
			0.636338
			0.626391
			0.590221
			0.536266
			0.476218

[truncated: 85 more sheets: 2i, 2j, 2k, 3b, 3c, 3e, 3f, 3h, 3i, 3j, 4a, 4b, 4c, 4d, 4f, 4g, 4h, 4i, 4j, 4k …]
